# Supplementary material for: Genome-wide analysis of the Hsp20 gene family in soybean: comprehensive sequence, genomic organization and expression profile analysis under abiotic and biotic stresses
Source: BMC Genomics. 2013 Aug 28;14:577. doi: 10.1186/1471-2164-14-577 (PMC3852298; doi:10.1186/1471-2164-14-577)
Supplement: Additional file 2: Tables S1-S5 — Summary of the GmHsp20 genes in soybean (S1); ACD and HSE predicted position (S2); Subcellular localization (S3); Predicted Physicochemical features (S4); RTq-PCR DATA summary (S5). [file 1471-2164-14-577-S2.xlsx]

## Sheet: Table S1
	Additional file 2_ Table S1. Summary of the GmHsp20 genes in soybean. The GmHsp20 encoding genes identiﬁed from soybean in this study are listed according to the system of GJI.
					MEME and Prosite Scan
Phytozome (74)	Superfamily (73)	All transcripts found	76 gene models annoted like Hsp20	76 Encoding genes	MEME Scan (cells filled in red indicate gene result with p-value over the threshold e-09)	ACD Domain C-terminal Position (cells filled in red indicate genes that the ACD were not found at the C-terminal region, but it were included to analysis)	Positive Expression Detection on DBs (51 CANDIDATES)	List of genes HS induced at qRT-PCR analyses	List of genes HS induced at Genenvestigator
Glyma01g26570.1	Glyma01g26570.1	Glyma01g26570.1	Glyma01g26570	GmHsp16.4C	GmHsp16.4C	GmHsp16.4C	GmHsp16.4C	GmHsp17.5E	GmHsp28.6
Glyma02g08400.1	Glyma02g08400.1	Glyma02g08400.1	Glyma02g08400	GmHsp17.7A	GmHsp17.7A	GmHsp17.7A	GmHsp17.7A	GmHsp21.6	GmHsp17.5B
Glyma02g41150.1	Glyma02g41150.1	Glyma02g41150.1	Glyma02g41150	GmHsp16.2A	GmHsp16.2A	GmHsp16.2A	GmHsp16.2A	GmHsp25.7	GmHsp15.2
Glyma02g42000.1	Glyma02g42000.1	Glyma02g42000.1	Glyma02g42000	GmHsp17.3A	GmHsp17.3A	GmHsp17.3A	GmHsp17.3A	GmHsp16.2B	GmHsp22.2
Glyma02g45810.1	Glyma02g45810.1	Glyma02g45810.1	Glyma02g45810	GmHsp28.6	GmHsp28.6	GmHsp28.6	GmHsp28.6	GmHsp16.2A	GmHsp28.7
Glyma03g16410.1	Glyma03g16410.1	Glyma03g16410.1	Glyma03g16410	GmHsp15.7A	GmHsp15.7A	GmHsp15.7A	GmHsp17.9A	GmHsp17.9D	GmHsp15.4
Glyma04g05720.1	Glyma04g05720.1	Glyma04g05720.1	Glyma04g05720	GmHsp17.9A	GmHsp17.9A	GmHsp17.9A	GmHsp15.9	GmHsp18.5B	GmHsp23.9
Glyma04g16160.1	Glyma04g16160.1	Glyma04g16160.1	Glyma04g16160	GmHsp41.8	GmHsp41.8	GmHsp41.8	GmHsp26.0	GmHsp15.9
Glyma04g38530.1	Glyma04g38530.1	Glyma04g38530.1	Glyma04g38530	GmHsp15.9	GmHsp15.9	GmHsp15.9	GmHsp17.8A	GmHsp17.8A
Glyma04g40790.1	Glyma04g40790.1	Glyma04g40790.1	Glyma04g40790	GmHsp26.0	GmHsp26.0	GmHsp26.0	GmHsp26.1	GmHsp25.3
Glyma05g01330.1	Glyma05g01330.1	Glyma05g01330.1	Glyma05g01330	GmHsp26.2	GmHsp26.2	GmHsp15.0A	GmHsp17.1	GmHsp17.9E
Glyma05g14850.1	Glyma05g14850.1	Glyma05g14850.1	Glyma05g14850	GmHsp15.0A	GmHsp15.0A	GmHsp17.8A	GmHsp21.6	GmHsp27.3
Glyma06g05740.1	Glyma06g05740.1	Glyma06g05740.1	Glyma06g05740	GmHsp17.8A	GmHsp17.8A	GmHsp26.1	GmHsp18.2A	GmHsp17.5F
Glyma06g14000.1	Glyma06g14000.1	Glyma06g14000.1	Glyma06g14000	GmHsp26.1	GmHsp26.1	GmHsp17.1	GmHsp17.6A	GmHsp26.1
Glyma06g16490.1	Glyma06g16490.1	Glyma06g16490.1	Glyma06g16490	GmHsp17.1	GmHsp17.1	GmHsp21.6	GmHsp18.5A	GmHsp18.0A
Glyma07g03450.1	Glyma07g03450.1	Glyma07g03450.1	Glyma07g03450	GmHsp21.6	GmHsp21.6	GmHsp18.2A	GmHsp17.5A	GmHsp18.5A
Glyma07g04860.1	Glyma07g04860.1	Glyma07g04860.1	Glyma07g04860	GmHsp18.2A	GmHsp18.2A	GmHsp16.6A	GmHsp17.5B	GmHsp23.8
Glyma07g17080.1	Glyma07g17080.1	Glyma07g17080.1	Glyma07g17080	GmHsp16.6A	GmHsp16.6A	GmHsp17.6A	GmHsp17.5C	GmHsp22.5
Glyma07g32030.1	Glyma07g32030.1	Glyma07g32030.1	Glyma07g32030	GmHsp17.6A	GmHsp17.6A	GmHsp18.5A	GmHsp17.5D	GmHsp26.0
Glyma07g32050.1	Glyma07g32050.1	Glyma07g32050.1	Glyma07g32050	GmHsp18.5A	GmHsp18.5A	GmHsp17.5A	GmHsp17.4A	GmHsp17.1
Glyma07g32070.1	Glyma07g32070.1	Glyma07g32070.1	Glyma07g32070	GmHsp17.5A	GmHsp17.5A	GmHsp17.5B	GmHsp17.3B	GmHsp17.5A
Glyma07g32090.1	Glyma07g32090.1	Glyma07g32090.1	Glyma07g32090	GmHsp17.5B	GmHsp17.5B	GmHsp12.2	GmHsp25.7	GmHsp22.3B
Glyma07g32100.1	Glyma07g32100.1	Glyma07g32100.1	Glyma07g32100	GmHsp12.2	GmHsp12.2	GmHsp17.5C	GmHsp25.3	GmHsp22.4
Glyma07g32110.1	Glyma07g32110.1	Glyma07g32110.1	Glyma07g32110	GmHsp17.5C	GmHsp17.5C	GmHsp17.5D	GmHsp22.4	GmHsp17.6A
Glyma08g07330.1	Glyma08g07330.1	Glyma08g07330.1	Glyma08g07330	GmHsp17.5D	GmHsp17.5D	GmHsp17.4A	GmHsp16.4D	GmHsp17.9A
Glyma08g07340.1	Glyma08g07340.1	Glyma08g07340.1	Glyma08g07340	GmHsp17.4A	GmHsp17.4A	GmHsp17.3B	GmHsp27.3	GmHsp17.3B
Glyma08g07350.1	Glyma08g07350.1	Glyma08g07350.1	Glyma08g07350	GmHsp17.3B	GmHsp17.3B	GmHsp25.7	GmHsp23.8	GmHsp18.2A
Glyma08g22630.1	Glyma08g22630.1	Glyma08g22630.1	Glyma08g22630	GmHsp25.7	GmHsp25.7	GmHsp25.3	GmHsp15.7B	GmHsp17.4B
Glyma08g24710.1	Glyma08g24710.1	Glyma08g24710.1	Glyma08g24710	GmHsp42.3	GmHsp42.3	GmHsp22.4	GmHsp17.5E	GmHsp16.4C
Glyma08g43120.1	Glyma08g43120.1	Glyma08g43120.1	Glyma08g43120	GmHsp25.3	GmHsp25.3	GmHsp21.5	GmHsp17.6B	GmHsp17.4A
Glyma09g29510.1	Glyma09g29510.1	Glyma09g29510.1	Glyma09g29510	GmHsp17.8B	GmHsp17.8B	GmHsp16.4D	GmHsp17.5F	GmHsp17.3A
Glyma09g35770.1	Glyma09g35770.1	Glyma09g35770.1	Glyma09g35770	GmHsp16.5	GmHsp16.5	GmHsp15.0B	GmHsp18.5B	GmHsp22.0
Glyma10g15950.1	Glyma10g15950.1	Glyma10g15950.1	Glyma10g15950	GmHsp25.8	GmHsp25.8	GmHsp27.3	GmHsp17.4B	GmHsp18.0B
Glyma10g32000.1	Glyma10g32000.1	Glyma10g32000.1	Glyma10g32000	GmHsp22.4	GmHsp22.4	GmHsp23.8	GmHsp15.2	GmHsp16.4E
Glyma10g36900.1	Glyma10g36900.1	Glyma10g36900.1	Glyma10g36900	GmHsp21.5	GmHsp21.5	GmHsp15.7B	GmHsp22.2	GmHsp17.9B
Glyma11g14250.1	Glyma11g14250.1	Glyma11g14250.1	Glyma11g14250	GmHsp16.4D	GmHsp16.4D	GmHsp16.7A	GmHsp28.7	GmHsp17.6B
Glyma11g31030.1	Glyma11g31030.1	Glyma11g31030.1	Glyma11g31030	GmHsp15.0B	GmHsp15.0B	GmHsp19.2	GmHsp17.7B	GmHsp17.7B
Glyma11g37450.1	Glyma11g37450.1	Glyma11g37450.1	Glyma11g37450	GmHsp27.3	GmHsp27.3	GmHsp17.5E	GmHsp17.9B	GmHsp17.9C
Glyma12g01580.1	Glyma12g01580.1	Glyma12g01580.1	Glyma12g01580	GmHsp23.8	GmHsp23.8	GmHsp17.6B	GmHsp17.9C	GmHsp17.5D
Glyma12g06210.1	Glyma12g06210.1	Glyma12g06210.1	Glyma12g06210	GmHsp15.7B	GmHsp15.7B	GmHsp17.5F	GmHsp18.0A	GmHsp17.5C
Glyma12g13090.1	Glyma12g13090.1	Glyma12g13090.1	Glyma12g13090	GmHsp16.7A	GmHsp16.7A	GmHsp18.5B	GmHsp16.2B
Glyma12g34340.1	Glyma12g34340.1	Glyma12g34340.1	Glyma12g34340	GmHsp22.3A	GmHsp22.3A	GmHsp17.4B	GmHsp15.4
Glyma13g04350.1	Glyma13g04350.1	Glyma13g04350.1	Glyma13g04350	GmHsp19.2	GmHsp19.2	GmHsp15.2	GmHsp16.4E
Glyma13g24440.1	Glyma13g24440.1	Glyma13g24440.1	Glyma13g24440	GmHsp17.5E	GmHsp17.5E	GmHsp22.2	GmHsp18.0B
Glyma13g24460.1	Glyma13g24460.1	Glyma13g24460.1	Glyma13g24460	GmHsp17.6B	GmHsp17.6B	GmHsp28.7	GmHsp22.5
Glyma13g24480.1	Glyma13g24480.1	Glyma13g24480.1	Glyma13g24480	GmHsp17.5F	GmHsp17.5F	GmHsp17.7B	GmHsp17.9D
Glyma13g24490.1	Glyma13g24490.1	Glyma13g24490.1	Glyma13g24490	GmHsp18.5B	GmHsp18.5B	GmHsp17.9B	GmHsp23.9
Glyma13g24510.1	Glyma13g24510.1	Glyma13g24510.1	Glyma13g24510	GmHsp17.4B	GmHsp17.4B	GmHsp17.9C	GmHsp19.5
Glyma13g27590.1	Glyma13g27590.1	Glyma13g27590.1	Glyma13g27590	GmHsp15.2	GmHsp15.2	GmHsp18.0A	GmHsp22.3B
Glyma13g36220.1	Glyma13g36220.1	Glyma13g36220.1	Glyma13g36220	GmHsp22.2	GmHsp22.2	GmHsp16.2B	GmHsp17.9E
Glyma14g02970.1	Glyma14g02970.1	Glyma14g02970.1	Glyma14g02970	GmHsp28.7	GmHsp28.7	GmHsp15.4	GmHsp22.0
Glyma14g04970.1	Glyma14g04970.1	Glyma14g04970.1	Glyma14g04970	GmAcd33.0	GmAcd33.0	GmHsp16.7B
Glyma14g06900.1	Glyma14g06900.1	Glyma14g06900.1	Glyma14g06900	GmHsp17.7B	GmHsp17.7B	GmHsp48.4
Glyma14g06910.1	Glyma14g06910.1	Glyma14g06910.1	Glyma14g06910	GmHsp17.9B	GmHsp17.9B	GmHsp16.4E
Glyma14g11420.1	Glyma14g11420.1	Glyma14g11420.1	Glyma14g11420	GmHsp17.9C	GmHsp17.9C	GmHsp18.0B
Glyma14g11430.1	Glyma14g11430.1	Glyma14g11430.1	Glyma14g11430	GmHsp18.0A	GmHsp18.0A	GmHsp22.5
Glyma14g39560.1	Glyma14g39560.1	Glyma14g39560.1	Glyma14g39560	GmHsp16.2B	GmHsp16.2B	GmHsp28.2
Glyma15g11360.1	Glyma15g11360.1	Glyma15g11360.1	Glyma15g11360	GmHsp15.4	GmHsp15.4	GmHsp17.9D
Glyma15g17160.1	Glyma15g17160.1	Glyma15g17160.1	Glyma15g17160	GmHsp16.7B	GmHsp16.7B	GmHsp23.9
Glyma15g30010.1		Glyma15g30010.1	Glyma15g30010	GmHsp45.1	GmHsp45.1	GmHsp19.5
Glyma15g33630.1		Glyma15g33630.1	Glyma15g33630	GmHsp48.4	GmHsp48.4	GmHsp16.7C
	Glyma15g41880.1	Glyma15g41880.1	Glyma15g41880	GmHsp16.4E	GmHsp16.4E	GmHsp22.3B
Glyma16g01440.1	Glyma16g01440.1	Glyma16g01440.1	Glyma16g01440	GmHsp18.0B	GmHsp18.0B	GmHsp17.9E
Glyma16g04270.1	Glyma16g04270.1	Glyma16g04270.1	Glyma16g04270	GmAcd23.1	GmAcd23.1	GmHsp18.2B
Glyma16g33130.1	Glyma16g33130.1	Glyma16g33130.1	Glyma16g33130	GmHsp22.5	GmHsp22.5	GmHsp22.0
Glyma17g10560.1	Glyma17g10560.1	Glyma17g10560.1	Glyma17g10560	GmHsp28.2	GmHsp28.2
Glyma17g34220.1	Glyma17g34220.1	Glyma17g34220.1	Glyma17g34220	GmHsp17.9D	GmHsp17.9D
Glyma17g34230.1	Glyma17g34230.1	Glyma17g34230.1	Glyma17g34230	GmHsp16.6B	GmHsp16.6B
Glyma18g10760.1	Glyma18g10760.1	Glyma18g10760.1	Glyma18g10760	GmHsp23.9	GmHsp23.9
Glyma18g40590.1		Glyma18g40590.1	Glyma18g40590	GmHsp21.8	GmHsp21.8
	Glyma18g41650.1	Glyma18g41650.1	Glyma18g41650	GmHsp19.5	GmHsp19.5
Glyma18g42240.1	Glyma18g42240.1	Glyma18g42240.1	Glyma18g42240	GmHsp16.7C	GmHsp16.7C
Glyma19g01440.1	Glyma19g01440.1	Glyma19g01440.1	Glyma19g01440	GmHsp22.3B	GmHsp22.3B
Glyma20g01930.1	Glyma20g01930.1	Glyma20g01930.1	Glyma20g01930	GmHsp17.9E	GmHsp17.9E
Glyma20g19680.1	Glyma20g19680.1	Glyma20g19680.1	Glyma20g19680	GmHsp18.2B	GmHsp18.2B
Glyma20g35650.1	Glyma20g35650.1	Glyma20g35650.1	Glyma20g35650	GmHsp22.0	GmHsp22.0
Glyma02g45810.2	Glyma02g45810.2	Glyma02g45810.2
Glyma08g22630.2	Glyma08g22630.2	Glyma08g22630.2
Glyma11g14250.2	Glyma11g14250.2	Glyma11g14250.2
Glyma12g01580.2	Glyma12g01580.2	Glyma12g01580.2
Glyma14g02970.2	Glyma14g02970.2	Glyma14g02970.2
Glyma14g02970.3	Glyma14g02970.3	Glyma14g02970.3
	Glyma14g02970.4	Glyma14g02970.4

## Sheet: Table S2
Additional file 2_Table S2. ACD and HSE predicted position
			Anchor Predicted Position of HSE Regulatory Region (bp)					Expression profile on DBs
All GmHsp20 genes from DBs annotation	Predicted ACD Domain position (aa)	Predicted 5'UTR	MatIsnpector	MEME		Place	PlantCare	Genosoja	Soybean Soy-seq	Genenvestigator
			HSE*	HSE1	HSE2	HSE	HSE
GmHsp16.4C	29-108	AVL.	-441	_____	-59	_____	_____	+	+	+
GmHsp17.7A	37-116	AVL.	_____	_____	-143	_____	_____	-	+	-
GmHsp16.2A	21-100	AVL.	-510	_____	_____	_____	_____	+	+	+
GmHsp17.3A	38-117	AVL.	-115	-63	_____	_____	_____	-	+	-
GmHsp28.6	154-233	AVL.	-1142	_____	_____	_____	_____	-	-	+
GmHsp15.7A	37-116	n/a	n/a	n/a	n/a	n/a	n/a	-	-	-
GmHsp17.9A	39-118	AVL.	-44	-52	-428	_____	_____	+	+	-
GmHsp41.8	187-266	AVL.	-197	_____	_____	_____	_____	-	-	-
GmHsp15.9	38-117	AVL.	-99	-63	_____	_____	-608	+	-	-
GmHsp26.0	120-199	AVL.	-260	_____	-73	_____	_____	+	+	+
GmHsp26.2	18-97	AVL.	_____	_____	-151	_____	_____	-	-	-
GmHsp15.0A	15-94	n/a	n/a	n/a	n/a	n/a	n/a	-	-	-
GmHsp17.8A	39-118	AVL.	-64	_____	-50	_____	_____	+	+	-
GmHsp26.1	120-199	AVL.	-250	_____	-56	_____	_____	+	+	-
GmHsp17.1	35-114	AVL.	-729	-58	_____	-47	-413	+	+	-
GmHsp21.6	79-158	n/a	n/a	n/a	n/a	n/a	n/a	+	-	-
GmHsp18.2A	43-122	AVL.	-84	-82	-53	_____	_____	+	-	-
GmHsp16.6A	37-116	n/a	n/a	n/a	n/a	n/a	n/a	-	-	-
GmHsp17.6A	38-117	AVL.	-412	-254	_____	_____	-161	+	+	-
GmHsp18.5A	46-125	AVL.	-210	-176	_____	_____	_____	+	+	-
GmHsp17.5A	38-117	AVL.	-409	-43	_____	_____	-322	+	-	-
GmHsp17.5B	38-117	n/a	n/a	n/a	n/a	n/a	n/a	-	-	+
GmHsp12.2	06-85	n/a	n/a	n/a	n/a	n/a	n/a	-	-	-
GmHsp17.5C	38-117	AVL.	-430	-211	-166	_____	_____	-	+	-
GmHsp17.5D	38-117	AVL.	-402	-47	_____	-134	-810	+	-	-
GmHsp17.4A	38-117	AVL.	-1225	_____	_____	_____	-125	+	+	-
GmHsp17.3B	38-117	AVL.	-191	_____	_____	_____	-409	+	+	-
GmHsp25.7	113-192	AVL.	-437	_____	-203	_____	_____	-	+	-
GmHsp42.3	17-96	n/a	n/a	n/a	n/a	n/a	n/a	-	-	-
GmHsp25.3	111-190	AVL.	-130	-118	-45	_____	_____	+	-	-
GmHsp17.8B	11-90	AVL.	_____	_____	_____	_____	-337	-	-	-
GmHsp16.5	60-139	n/a	n/a	n/a	n/a	n/a	n/a	-	-	-
GmHsp25.8	13-92	n/a	n/a	n/a	n/a	n/a	n/a	-	-	-
GmHsp22.4	62-141	AVL.	-840	-433	_____	_____	_____	+	+	-
GmHsp21.5	23-102	n/a	n/a	n/a	n/a	n/a	n/a	-	-	-
GmHsp16.4D	43-122	AVL.	-211	_____	_____	_____	_____	-	+	+
GmHsp15.0B	42-121	n/a	n/a	n/a	n/a	n/a	n/a	-	-	-
GmHsp27.3	112-191	AVL.	_____	-145	_____	_____	_____	+	+	+
GmHsp23.8	105-184	AVL.	-626	-202	-28	_____	_____	+	+	-
GmHsp15.7B	37-116	AVL.	-782	_____	_____	_____	_____	+	+	+
GmHsp16.7A	64-143	n/a	n/a	n/a	n/a	n/a	n/a	-	-	-
GmHsp22.3A	77-156	AVL.	-123	_____	_____	_____	_____	-	-	-
GmHsp19.2	36-115	n/a	n/a	n/a	n/a	n/a	n/a	-	-	-
GmHsp17.5E	39-118	AVL.	-477	-229	_____	_____	-107	+	+	+
GmHsp17.6B	39-118	AVL.	-606	-60	_____	_____	_____	+	+	-
GmHsp17.5F	39-118	AVL.	_____	-234	_____	_____	-138	+	-	-
GmHsp18.5B	46-125	AVL.	-168	-174	_____	_____	-281	+	+	-
GmHsp17.4B	37-116	AVL.	-242	-62	_____	_____	-84	+	+	+
GmHsp15.2	19-98	AVL.	-656	_____	_____	_____	_____	-	-	+
GmHsp22.2	77-156	AVL.	-42	-57	_____	_____	-41	-	-	+
GmHsp28.7	154-233	AVL.	_____	_____	_____	_____	-388	+	-	-
GmAcd33.0	09-88	AVL.	_____	-73	_____	_____	_____	+	-	-
GmHsp17.7B	42-121	AVL.	-240	-123	_____	_____	_____	+	+	-
GmHsp17.9B	42-121	AVL.	-88	_____	-194	_____	_____	-	+	-
GmHsp17.9C	42-121	AVL.	_____	_____	-156	_____	-897	+	+	-
GmHsp18.0A	42-121	AVL.	-875	_____	-170	_____	-462	+	+	-
GmHsp16.2B	21-100	AVL.	-193	-63	_____	_____	_____	+	-	-
GmHsp15.4	19-98	AVL.	-2298	_____	_____	_____	_____	-	-	+
GmHsp16.7B	64-143	n/a	n/a	n/a	n/a	n/a	n/a	-	-	-
GmHsp45.1	91-170	n/a	n/a	n/a	n/a	n/a	n/a	-	-	-
GmHsp48.4	170-249	n/a	n/a	n/a	n/a	n/a	n/a	-	-	-
GmHsp16.4E	27-106	n/a	n/a	n/a	n/a	n/a	n/a	+	-	-
GmHsp18.0B	42-121	AVL.	-476	-91	-58	_____	_____	+	-	-
GmAcd23.1	08-87	AVL.	-478	_____	-479	_____	_____	-	+	-
GmHsp22.5	64-143	AVL.	-1009	-236	-190	_____	_____	+	+	-
GmHsp28.2	18-97	n/a	n/a	n/a	n/a	n/a	n/a	-	-	-
GmHsp17.9D	42-121	AVL.	-487	-207	-217	_____	-390	+	+	-
GmHsp16.6B	42-121	n/a	n/a	n/a	n/a	n/a	n/a	-	-	-
GmHsp23.9	96-175	n/a	n/a	n/a	n/a	n/a	n/a	-	-	+
GmHsp21.8	04-83	n/a	n/a	n/a	n/a	n/a	n/a	-	-	-
GmHsp19.5	53-132	AVL.	-156	_____	_____	_____	_____	-	+	+
GmHsp16.7C	64-143	n/a	n/a	n/a	n/a	n/a	n/a	-	-	-
GmHsp22.3B	61-140	AVL.	-971	-157	-162	_____	_____	+	+	-
GmHsp17.9E	39-118	AVL.	-1060	-15	_____	_____	-234	+	+	-
GmHsp18.2B	32-111	n/a	n/a	n/a	n/a	n/a	n/a	-	-	-
GmHsp22.0	59-138	AVL.	-430	-424	_____	_____	-797	+	+	-

## Sheet: Table S3
Additional file 2_Table S3. Subcellular localization
Gene	Wolf Psort	Predotar	TargetP
GmHsp16.4C	13.0 (cyto)	0.98 (none)	0.568 - 4 (_)
GmHsp17.7A	7.0 (cyto)	0.99 (none)	0.740 - 5 (_)
GmHsp16.2A	9.0 (cyto)	0.91 (none)	0.644 - 4 (_)
GmHsp17.3A	13.0 (cyto)	0.95 (none)	0.714 - 3 (_)
GmHsp28.6	6.0 (cyto)	0.93 (none)	0.748 - 2 (_)
GmHsp17.9A	11.0 (cyto)	0.99 (none)	0.912 - 1 (_)
GmHsp15.9	13.0 (cyto)	0.91 (none)	0.621 - 4 (_)
GmHsp26.0	13.0 (chlo)	0.90 (plastid)	0.635 - 3 (C)
GmHsp17.8A	9.0 (cyto)	0.97 (none)	0.856 - 2 (_)
GmHsp26.1	11.0 (chlo)	0.69 (plastid)	0.647 - 3 (C)
GmHsp17.1	14.0 (cyto)	0.94 (none)	0.691 - 3 (_)
GmHsp21.6	6.0 (chlo)	0.29 (possiblymitochondrial)	0.483 - 4 (M)
GmHsp18.2A	11.0 (cyto)	0.99 (none)	0.406 - 5 (S)
GmHsp17.6A	14.0 (cyto)	0.95 (none)	0.643 - 4 (_)
GmHsp18.5A	14.0 (cyto)	0.97 (none)	0.603 - 4 (_)
GmHsp17.5A	14.0 (cyto)	0.94 (none)	0.666 - 3 (_)
GmHsp17.5B	14.0 (cyto)	0.94 (none)	0.695 - 3 (_)
GmHsp17.5C	14.0 (cyto)	0.97 (none)	0.637 - 3 (_)
GmHsp17.5D	14.0 (cyto)	0.94 (none)	0.517 - 4 (_)
GmHsp17.4A	14.0 (cyto)	0.93 (none)	0.629 - 4 (_)
GmHsp17.3B	14.0 (cyto)	0.94 (none)	0.558 - 4 (_)
GmHsp25.7	7.0 (chlo)	0.83 (mitochondrial)	0.841 - 2 (M)
GmHsp25.3	12.0 (chlo)	0.76 (plastid)	0.934 - 2 (C)
GmHsp22.4	6.0 (chlo)	0.99 (ER)	0.952 - 2 (S)
GmHsp16.4D	4.0 (chlo)	0.97 (none)	0.654 - 4 (_)
GmHsp27.3	5.0 (mito)	0.73 (plastid)	0.789 - 3 (C)
GmHsp23.8	9.0 (mito)	0.89 (mitochondrial)	0.722 - 4 (M)
GmHsp15.7B	7.0 (cyto)	0.98 (none)	0.692 - 4 (_)
GmHsp17.5E	14.0 (cyto)	0.93 (none)	0.659 - 4 (_)
GmHsp17.6B	13.0 (cyto)	0.98 (none)	0.734 - 3 (_)
GmHsp17.5F	14.0 (cyto)	0.94 (none)	0.695 - 4 (_)
GmHsp18.5B	14.0 (cyto)	0.94 (none)	0.583 - 4 (_)
GmHsp17.4B	14.0 (cyto)	0.97 (none)	0.570 - 4 (C)
GmHsp15.2	6.0 (cysk)	0.84 (none)	0.706 - 3 (_)
GmHsp22.2	11.0 (nucl)	0.99 (none)	0.842 - 2 (_)
GmHsp28.7	5.0 (cyto)	0.93 (none)	0.754 - 3 (_)
GmHsp17.7B	14.0 (cyto)	0.95 (none)	0.725 - 3 (_)
GmHsp17.9B	14.0 (cyto)	0.94 (none)	0.672 - 4 (_)
GmHsp17.9C	10.0 (cyto)	0.99 (none)	0.851 - 2 (_)
GmHsp18.0A	9.0 (cyto)	0.98 (none)	0.857 - 2 (_)
GmHsp16.2B	10.0 (cyto)	0.95 (none)	0.547 - 5 (M)
GmHsp15.4	10.0 (cyto)	0.88 (none)	0.625 - 4 (_)
GmHsp16.4E	6.0 (cyto)	0.91 (none)	0.682 - 3 (_)
GmHsp18.0B	5.0 (plas)	0.99 (none)	0.428 - 5 (S)
GmHsp22.5	5.0 (extr)	0.99 (ER)	0.881 - 2 (S)
GmHsp17.9D	10.0 (cyto)	0.99 (none)	0.850 - 2 (_)
GmHsp23.9	6.0 (cyto)		0.435 - 5 (M)
GmHsp19.5	6.0 (cyto)	0.97 (none)	0.751 - 3 (M)
GmHsp22.3B	4.0 (chlo)	0.99 (ER)	0.983 - 1 (S)
GmHsp17.9E	8.0 (cyto)	0.99 (none)	0.902 - 1 (_)
GmHsp22.0	4.0 (mito)	0.01 (ER)	0.922 - 2 (S)

## Sheet: Table S4
Additional file 2_ Table S4. Predicted Physicochemical features
GmHsp20 genes candidates	Preditcted ORF Size (pb)	Íntrons - Size (bp)	Predictesd pI	Instability index	Predicted Subcellular Localization and Phylogenetic analysis	Subfamilies
GmHsp28.6	3463	1018/110/268/378/903	7.63	52.30	C? 1	C? 1
GmHsp28.7	3304	873/111/281/382/871	6.96	50.99	C? 1
GmHsp17.7A	1458	996	6.10	49.06	C? 2	C? 2
GmHsp17.8A	477	0	6.62	46.88	CII	CII
GmHsp17.9A	477	0	6.62	39.52	CII
GmHsp17.9C	480	0	5.49	50.82	CII
GmHsp17.9D	480	0	5.95	38.96	CII
GmHsp17.9E	477	0	6.62	41.17	CII
GmHsp18.0A	480	0	5.79	43.81	CII
GmHsp18.0B	814	129 (5'UTR)/199	6.16	46.98	CIII	CIII
GmHsp18.2A	705	129 (5'UTR)/87	6.97	43.81	CIII
GmHsp15.7B	417	0	5.48	33.14	CIV	CIV
GmHsp16.4D	447	0	5.11	29.57	CIV
GmHsp19.5	516		7.25	64.47	CIX	CIX
GmHsp15.2	714	312	5.32	38.21	CV	CV
GmHsp15.4	647	245	5.20	44.98	CV
GmHsp22.2	579		5.97	48.65	CVI	CVI
GmHsp16.4E	432	0	5.86	48.18	CXI	CXI
GmHsp22.0	579	0	6.24	39.47	ER	ER
GmHsp22.3B	594	0	5.88	49.08	ER
GmHsp22.4	588	0	5.74	45.06	ER
GmHsp22.5	594	0	6.40	35.08	ER
GmHsp23.8	949	310	6.93	49.62	MI	MI
GmHsp21.6	1083	440/61	7.02	34.40	MII
GmHsp25.7	1653	771/210 (3'UTR)	6.92	46.96	MII
GmHsp23.9	896	160/98	9.40	32.00	P	P
GmHsp25.3	758	97	9.52	37.34	P
GmHsp26.0	1741	1045	7.74	41.73	P
GmHsp26.1	1685	989	6.98	36.98	P
GmHsp27.3	1068	360	8.47	59.06	P
GmHsp16.2A	915	480	6.98	45.83	Px	Px
GmHsp16.2B	914	479	6.92	55.32	Px
GmHsp15.9	426	0	8.86	41.78	CI	CI
GmHsp16.4C	435	0	5.56	44.69	CI
GmHsp17.1	453	0	6.76	45.01	CI
GmHsp17.3A	462	0	6.76	52.45	CI
GmHsp17.3B	462	0	6.17	42.98	CI
GmHsp17.4A	462	0	5.52	40.85	CI
GmHsp17.4B	459	0	6.86	47.59	CI
GmHsp17.5A	462	0	5.72	43.37	CI
GmHsp17.5B	462	0	5.33	42.12	CI
GmHsp17.5C	462	0	5.70	38.95	CI
GmHsp17.5D	462	0	5.80	43.81	CI
GmHsp17.5E	465	0	5.98	41.51	CI
GmHsp17.5F	465	0	5.98	42.86	CI
GmHsp17.6A	462	0	6.86	41.05	CI
GmHsp17.6B	465	0	5.70	43.70	CI
GmHsp17.7B	474	0	6.33	54.03	CI
GmHsp17.9B	480	0	6.86	41.92	CI
GmHsp18.5A	486	0	5.99	44.25	CI
GmHsp18.5B	486	0	7.93	43.24	CI

## Sheet: Table S5
	Additional file 2_ Table S5.RTq-PCR DATA summary
	BRS133 - Heat Shock treat.			BRS133 - Cold treat.			BRS133 - 4dpi M.javanica			BRS133 - 8dpi M.javanica			PI595099 - 4dpi M.javanica			PI595099 - 4dpi M.javanica
GENE	RQ mean G	Standart Error	p>tcalc	RQ mean G	Standart Error	p>tcalc	RQ mean G	Standart Error	p>tcalc	RQ mean G	Standart Error	p>tcalc	RQ mean G	Standart Error	p>tcalc	RQ mean G	Standart Error	p>tcalc
GmHsp15.7B	-2.21704	0.482613	0.148178	1.43391	0.430366	0.415246	-1.69794	0.333181	0.16002	-1.58293	0.475858	0.354413
GmHsp16.4D	-2.10704	0.382613	0.168178	1.33391	0.480366	0.515246	-1.59794	0.363181	0.17002	-1.54293	0.425858	0.324413
GmHsp19.5	-1.84554	0.553955	0.291637	1.30256	0.549678	0.62568	6.13285	0.336087	0.00407618	3.05808	0.791544	0.196217	-1.10223	0.632388	0.873731	-1.42395	0.374039	0.357158
GmAcd33.0	-1.24303	0.513835	0.670395	1.03175	0.441458	0.942567	1.22083	0.352731	0.573253	1.09761	0.576343	0.869586
GmAcd23.1	-1.17088	0.508955	0.749113	1.72464	0.426246	0.230392	6.67685	0.41321	0.00708313	-2.01984	0.530163	0.216554	-1.84623	0.610629	0.338877	-1.79629	0.375898	0.159112
GmHsp17.5E	4.17012	0.510548	0.0227087	1.19255	0.436919	0.631073	-1.02274	0.329797	0.934248	-1.1625	0.564575	0.748511
GmHsp21.6	14.6647	0.396144	0.00180565	-2.13641	0.379889	0.095522	-1.03672	0.314795	0.906885	-1.11787	0.531653	0.826283
GmHsp25.7	14.6647	0.396144	0.00180565	-2.13641	0.379889	0.095522	-1.03672	0.314795	0.906885	-1.11787	0.531653	0.826283
GmHsp16.2B	23.2472	0.519363	0.00196731	-1.84465	0.521302	0.234956	2.90179	0.411533	0.0369748	4.8011	0.490007	0.0189751	-1.02147	0.599022	0.968268	3.94053	0.470198	0.0253456
GmHsp16.2A	47.7517	0.539656	0.00132335	-1.20558	0.507228	0.701687	1.19867	0.3666	0.610299	-2.13299	0.50438	0.168775
GmHsp17.9D	96.1519	0.685853	0.00131747	1.6099	0.496659	0.297545	-5.4459	0.746726	0.0523894	-1.84431	0.604944	0.290335
GmHsp18.5B	98.027	0.516016	0.000424379	1.38007	0.477896	0.460541	1.42868	0.330561	0.261674	-1.26632	0.572416	0.643942
GmHsp15.9	118.768	0.481793	0.000297631	2.04268	0.438216	0.124999	-1.5855	0.414766	0.257413	-1.28129	0.49592	0.49592
GmHsp17.8A	135.55	0.469255	0.000270416	-1.68653	0.442547	0.244759	1.46826	0.330327	0.250953	-1.27553	0.566797	0.646386
GmHsp25.3	144.242	0.47719	0.000227696	-1.14216	0.409043	0.714164	1.84993	0.383584	0.136553	1.3446	0.514023	0.54084
GmHsp17.9E	165.355	0.505445	0.0002373	1.27424	0.492652	0.576413	-1.42463	0.350797	0.280891	-1.49694	0.55937	0.423553
GmHsp27.3	167.688	0.458848	0.000243163	-4.51747	0.43672	0.0164873	1.33014	0.437149	0.380744	-2.29397	0.498873	0.138195
GmHsp17.5F	202.016	0.479942	0.000234043	1.17132	0.415208	0.68858	1.19039	0.345274	0.598285	-2.09797	0.504127	0.171452
GmHsp26.1	241.772	0.489642	0.000147885	1.1721	0.499295	0.710025	2.02044	0.38921	0.0858063	-1.50861	0.53451	0.388739
GmHsp18.0A	320.551	0.441547	0.000123804	1.40804	0.474422	0.478902	1.2692	0.486877	0.610525	-1.81977	0.517377	0.262234
GmHsp18.5A	344.939	0.562769	0.000244941	1.44364	0.502703	0.433097	1.44655	0.35745	0.285721	-1.48011	0.546388	0.440525
GmHsp23.8	390.144	0.55175	0.000310561	1.8275	0.502153	0.265535	1.30119	0.347693	0.460503	-1.29921	0.569743	0.646651
GmHsp22.5	404.191	0.496379	6.5857e-05	-1.40714	0.47746	0.422408	1.6099	0.496659	0.297545	1.08957	0.53082	0.849999
GmHsp26.0	496.037	0.528471	0.000165537	-2.18411	0.495677	0.140356	-1.41886	0.375929	0.33943	-1.41095	0.564899	0.51708
GmHsp17.1	600.741	0.505457	9.29134e-05	1.31908	0.469552	0.501542	1.33507	0.38111	0.396512	-1.09784	0.503261	0.827896
GmHsp17.5A	649.701	0.507392	9.77318e-05	-1.14167	0.516353	0.769001	1.56107	0.38824	0.232687	-1.00173	0.558188	0.997148
GmHsp22.3B	728.502	0.632177	0.000214028	1.04786	0.632758	0.932033	2.0881	0.322666	0.0486304	-1.66535	0.552371	0.319947	1.54443	0.596883	0.419994	1.66749	0.440132	0.277637
GmHsp22.4	921.662	0.582871	0.000158387	-1.35828	0.555742	0.550693	2.41763	0.299994	0.025459	-4.9897	0.607504	0.0459574	-1.84621	0.587852	0.284113	59.5574	0.46703	0.000488313
GmHsp17.6A	931.846	0.486448	0.000101272	-1.32298	0.515055	0.581417	-1.03147	0.371256	0.931118	-1.49571	0.563557	0.475012
GmHsp17.9A	1135.58	0.525484	0.000116754	1.03213	0.450412	0.941295	2.19084	0.468396	0.134947	-1.83147	0.470542	0.224435
GmHsp17.3B	1180.34	0.555929	8.05772e-05	1.88175	0.5444	0.208384	-1.1342	0.348873	0.66563	1.14943	0.512815	0.743702
GmHsp18.2A	1272.69	0.506192	7.09573e-05	6.43111	0.476557	0.0253175	-1.01741	0.322689	0.951889	-2.16538	0.491346	0.167241
GmHsp17.4B	1313.42	0.48356	7.11008e-05	1.6649	0.459199	0.273939	-1.27097	0.38853	0.520092	-1.672	0.461794	0.272844
GmHsp16.4C	1325.44	0.661088	0.000247025	4.27597	0.574881	0.045458	1.24742	0.460087	0.614293	-1.8357	0.634484	0.338087
GmHsp17.4A	1360.76	0.483327	5.39898e-05	-1.97086	0.477127	0.0707855	1.01018	0.321365	0.971256	-1.36127	0.491269	0.487484
GmHsp17.3A	1378.92	0.524041	6.61452e-05	-1.35997	0.532087	0.563156	-1.67536	0.324811	0.117776	-1.05855	0.487022	0.890867
GmHsp22.0	1450.36	0.402486	2.66969e-05	3.79054	0.321332	0.00762684	-1.27695	0.415609	0.520676	-1.39561	0.487544	0.459596
GmHsp18.0B	1624.12	0.477286	5.51468e-05	3.38083	0.43146	0.0301121	-1.12024	0.33864	0.715633	-1.77427	0.515877	0.264487
GmHsp16.4E	1822.2	0.494087	6.57104e-05	1.55896	0.511752	0.342204	1.0843	0.308871	0.780464	-2.21054	0.515806	0.128973
GmHsp17.9B	2352.08	0.459573	4.52054e-05	1.60147	0.563898	0.375138	2.26888	0.310499	0.0344983	-1.00739	0.623233	0.990033	2.47411	0.580796	0.167154	2.21651	0.39445	0.0946726
GmHsp17.6B	2562.16	0.410509	2.57473e-05	1.22589	0.430808	0.616971	1.21636	0.484829	0.667674	-6.91776	0.456429	0.00832304	1.61431	0.578144	0.421281	2.94574	0.409178	0.0462368
GmHsp17.7B	2563.53	0.525689	6.55739e-05	1.16261	0.53754	0.75509	1.2148	0.638525	0.734815	1.86536	0.470462	0.189342
GmHsp17.9C	2593.49	0.432221	3.62182e-05	2.06184	0.508196	0.166782	-1.03278	0.303453	0.91218	-1.29306	0.469232	0.577767
GmHsp17.5D	6098.85	0.432612	2.58804e-05	1.6602	0.515772	0.326846	-1.13025	0.410018	0.762091	-1.04114	0.485742	0.929429
GmHsp17.5C	10454.5	0.435694	2.14641e-05	1.84715	0.539764	0.246407	-1.13343	0.414203	0.760567	1.17715	0.522146	0.728251
significance level of 5%
