# Supplementary material for: Genome-wide analysis of the Hsp20 gene family in soybean: comprehensive sequence, genomic organization and expression profile analysis under abiotic and biotic stresses
Source: BMC Genomics. 2013 Aug 28;14:577. doi: 10.1186/1471-2164-14-577 (PMC3852298; doi:10.1186/1471-2164-14-577)
Supplement: Additional file 3: Table S6 — Soybean Hsp20 Gene Family Duplication Analysis. [file 1471-2164-14-577-S3.xlsx]

## Sheet: Blast2seq NCBI 51Hsp20 result
Query	Accession	Description	Max score	Total score	Query coverage	E value	Max ident	Links
GmHsp16.4C	57611	GmHsp16.4C	286	286	1	2e-104	1
GmHsp16.4C	57612	GmHsp17.7A	143	143	0.9	2e-48	0.54
GmHsp16.4C	57613	GmHsp16.2A	103	103	0.88	6e-33	0.44
GmHsp16.4C	57614	GmHsp17.3A	184	184	1	2e-64	0.59
GmHsp16.4C	57615	GmHsp28.6	42.4	55.8	0.64	6e-10	0.42
GmHsp16.4C	57616	GmHsp17.9A	90.1	90.1	0.75	9e-28	0.46
GmHsp16.4C	57617	GmHsp15.9	161	161	1	1e-55	0.57
GmHsp16.4C	57618	GmHsp26.0	56.2	68.9	0.72	4e-15	0.67
GmHsp16.4C	57619	GmHsp17.8A	74.3	74.3	0.75	6e-22	0.45
GmHsp16.4C	57620	GmHsp26.1	56.6	68.9	0.72	3e-15	0.67
GmHsp16.4C	57621	GmHsp17.1	197	197	1	1e-69	0.68
GmHsp16.4C	57622	GmHsp21.6	48.5	48.5	0.46	2e-12	0.37
GmHsp16.4C	57623	GmHsp18.2A	76.6	76.6	0.72	1e-22	0.44
GmHsp16.4C	57624	GmHsp17.6A	187	187	1	2e-65	0.63
GmHsp16.4C	57625	GmHsp18.5A	190	190	1	2e-66	0.62
GmHsp16.4C	57626	GmHsp17.5A	195	195	1	2e-68	0.66
GmHsp16.4C	57627	GmHsp17.5B	195	195	1	1e-68	0.65
GmHsp16.4C	57628	GmHsp17.5C	191	191	1	3e-67	0.65
GmHsp16.4C	57629	GmHsp17.5D	196	196	1	6e-69	0.66
GmHsp16.4C	57630	GmHsp17.4A	196	196	1	4e-69	0.65
GmHsp16.4C	57631	GmHsp17.3B	196	196	1	8e-69	0.66
GmHsp16.4C	57632	GmHsp25.7	66.6	80.9	0.76	1e-18	0.44
GmHsp16.4C	57633	GmHsp25.3	52.4	66.6	0.72	1e-13	0.56
GmHsp16.4C	57634	GmHsp22.4	123	123	0.99	7e-40	0.51
GmHsp16.4C	57635	GmHsp16.4D	71.6	71.6	0.65	5e-21	0.4
GmHsp16.4C	57636	GmHsp27.3	42.0	57.8	0.86	6e-10	0.5
GmHsp16.4C	57637	GmHsp23.8	57.4	57.4	0.82	1e-15	0.33
GmHsp16.4C	57638	GmHsp15.7B	78.2	78.2	0.78	2e-23	0.37
GmHsp16.4C	57639	GmHsp17.5E	196	196	1	3e-69	0.68
GmHsp16.4C	57640	GmHsp17.6B	186	186	1	4e-65	0.64
GmHsp16.4C	57641	GmHsp17.5F	197	197	1	3e-69	0.67
GmHsp16.4C	57642	GmHsp18.5B	186	186	1	6e-65	0.61
GmHsp16.4C	57643	GmHsp17.4B	181	181	1	3e-63	0.64
GmHsp16.4C	57644	GmHsp15.2	76.6	76.6	0.63	5e-23	0.43
GmHsp16.4C	57645	GmHsp22.2	60.8	88.6	0.63	7e-17	0.63
GmHsp16.4C	57646	GmHsp28.7	43.9	58.5	0.64	1e-10	0.42
GmHsp16.4C	57647	GmHsp17.7B	169	169	1	2e-58	0.61
GmHsp16.4C	57648	GmHsp17.9B	164	164	0.99	2e-56	0.61
GmHsp16.4C	57649	GmHsp17.9C	92.8	92.8	0.61	9e-29	0.52
GmHsp16.4C	57650	GmHsp18.0A	90.9	90.9	0.61	5e-28	0.51
GmHsp16.4C	57651	GmHsp16.2B	103	103	0.88	6e-33	0.43
GmHsp16.4C	57652	GmHsp15.4	76.3	76.3	0.63	7e-23	0.43
GmHsp16.4C	57653	GmHsp16.4E	90.9	90.9	0.89	3e-28	0.46
GmHsp16.4C	57654	GmHsp18.0B	71.2	71.2	0.72	9e-21	0.42
GmHsp16.4C	57655	GmHsp22.5	113	113	0.99	4e-36	0.48
GmHsp16.4C	57656	GmHsp17.9D	86.7	86.7	0.68	2e-26	0.44
GmHsp16.4C	57657	GmHsp23.9	52.4	66.2	0.72	8e-14	0.56
GmHsp16.4C	57658	GmHsp19.5	111	111	0.73	8e-36	0.52
GmHsp16.4C	57659	GmHsp22.3B	101	101	0.74	1e-31	0.53
GmHsp16.4C	57660	GmHsp17.9E	76.3	76.3	0.75	2e-22	0.45
GmHsp16.4C	57661	GmHsp22.0	120	120	1	4e-39	0.5
	Accession	Description	Max score	Total score	Query coverage	E value	Max ident	Links
GmHsp17.7A	57611	GmHsp16.4C	124	124	0.88	4e-41	0.54
GmHsp17.7A	57612	GmHsp17.7A	315	315	1	8e-116	1
GmHsp17.7A	57613	GmHsp16.2A	87.0	98.6	0.77	1e-26	0.5
GmHsp17.7A	57614	GmHsp17.3A	148	148	0.96	3e-50	0.5
GmHsp17.7A	57615	GmHsp28.6	42.0	56.2	0.6	8e-10	0.3
GmHsp17.7A	57616	GmHsp17.9A	91.7	91.7	0.62	3e-28	0.45
GmHsp17.7A	57617	GmHsp15.9	115	115	0.96	2e-37	0.42
GmHsp17.7A	57618	GmHsp26.0	59.3	73.2	0.55	4e-16	1
GmHsp17.7A	57619	GmHsp17.8A	72.8	72.8	0.62	3e-21	0.42
GmHsp17.7A	57620	GmHsp26.1	59.7	73.5	0.58	3e-16	0.5
GmHsp17.7A	57621	GmHsp17.1	154	154	0.96	1e-52	0.54
GmHsp17.7A	57622	GmHsp21.6	41.2	53.5	0.5	1e-09	0.35
GmHsp17.7A	57623	GmHsp18.2A	65.5	65.5	0.73	1e-18	0.37
GmHsp17.7A	57624	GmHsp17.6A	145	145	0.96	7e-49	0.5
GmHsp17.7A	57625	GmHsp18.5A	145	145	0.96	6e-49	0.49
GmHsp17.7A	57626	GmHsp17.5A	144	144	0.96	8e-49	0.5
GmHsp17.7A	57627	GmHsp17.5B	148	148	0.96	4e-50	0.51
GmHsp17.7A	57628	GmHsp17.5C	146	146	0.96	2e-49	0.5
GmHsp17.7A	57629	GmHsp17.5D	147	147	0.99	1e-49	0.49
GmHsp17.7A	57630	GmHsp17.4A	144	144	0.96	2e-48	0.49
GmHsp17.7A	57631	GmHsp17.3B	144	144	0.99	1e-48	0.48
GmHsp17.7A	57632	GmHsp25.7	56.2	72.0	0.67	6e-15	0.32
GmHsp17.7A	57633	GmHsp25.3	47.8	47.8	0.57	7e-12	0.3
GmHsp17.7A	57634	GmHsp22.4	106	106	0.78	2e-33	0.42
GmHsp17.7A	57635	GmHsp16.4D	76.3	76.3	0.73	1e-22	0.33
GmHsp17.7A	57636	GmHsp27.3	40.0	54.7	0.67	4e-09	0.44
GmHsp17.7A	57637	GmHsp23.8	59.3	59.3	0.68	3e-16	0.38
GmHsp17.7A	57638	GmHsp15.7B	82.4	82.4	0.73	6e-25	0.35
GmHsp17.7A	57639	GmHsp17.5E	150	150	0.96	8e-51	0.5
GmHsp17.7A	57640	GmHsp17.6B	144	144	0.92	2e-48	0.5
GmHsp17.7A	57641	GmHsp17.5F	151	151	0.96	2e-51	0.51
GmHsp17.7A	57642	GmHsp18.5B	145	145	0.96	5e-49	0.49
GmHsp17.7A	57643	GmHsp17.4B	146	146	0.99	2e-49	0.49
GmHsp17.7A	57644	GmHsp15.2	73.9	73.9	0.6	7e-22	0.43
GmHsp17.7A	57645	GmHsp22.2	64.7	64.7	0.84	3e-18	0.3
GmHsp17.7A	57646	GmHsp28.7	43.9	69.7	0.6	2e-10	0.33
GmHsp17.7A	57647	GmHsp17.7B	130	130	0.96	3e-43	0.5
GmHsp17.7A	57648	GmHsp17.9B	133	133	0.96	2e-44	0.5
GmHsp17.7A	57649	GmHsp17.9C	92.0	105	0.66	2e-28	0.67
GmHsp17.7A	57650	GmHsp18.0A	94.4	107	0.66	3e-29	0.67
GmHsp17.7A	57651	GmHsp16.2B	88.2	88.2	0.7	4e-27	0.42
GmHsp17.7A	57652	GmHsp15.4	72.8	72.8	0.64	2e-21	0.4
GmHsp17.7A	57653	GmHsp16.4E	77.0	77.0	0.69	6e-23	0.42
GmHsp17.7A	57654	GmHsp18.0B	70.9	70.9	0.66	1e-20	0.42
GmHsp17.7A	57655	GmHsp22.5	96.3	96.3	0.78	1e-29	0.4
GmHsp17.7A	57656	GmHsp17.9D	89.4	103	0.77	2e-27	0.42
GmHsp17.7A	57657	GmHsp23.9	48.5	48.5	0.57	3e-12	0.32
GmHsp17.7A	57658	GmHsp19.5	95.1	95.1	0.81	2e-29	0.37
GmHsp17.7A	57659	GmHsp22.3B	95.5	95.5	0.76	3e-29	0.44
GmHsp17.7A	57660	GmHsp17.9E	74.3	74.3	0.62	9e-22	0.42
GmHsp17.7A	57661	GmHsp22.0	106	120	0.78	2e-33	0.44
	Accession	Description	Max score	Total score	Query coverage	E value	Max ident	Links
GmHsp16.2A	57611	GmHsp16.4C	87.0	87.0	0.92	8e-27	0.44
GmHsp16.2A	57612	GmHsp17.7A	87.0	87.0	0.8	1e-26	0.41
GmHsp16.2A	57613	GmHsp16.2A	292	292	1	5e-107	1
GmHsp16.2A	57614	GmHsp17.3A	114	114	0.93	4e-37	0.44
GmHsp16.2A	57615	GmHsp28.6	43.1	56.6	0.72	3e-10	0.32
GmHsp16.2A	57616	GmHsp17.9A	72.4	72.4	0.64	3e-21	0.44
GmHsp16.2A	57617	GmHsp15.9	92.4	92.4	0.92	9e-29	0.38
GmHsp16.2A	57618	GmHsp26.0	53.1	53.1	0.59	5e-14	0.34
GmHsp16.2A	57619	GmHsp17.8A	55.5	55.5	0.64	3e-15	0.43
GmHsp16.2A	57620	GmHsp26.1	56.2	56.2	0.59	5e-15	0.35
GmHsp16.2A	57621	GmHsp17.1	103	103	0.92	8e-33	0.43
GmHsp16.2A	57622	GmHsp21.6	42.4	59.7	0.52	3e-10	0.5
GmHsp16.2A	57623	GmHsp18.2A	68.6	68.6	0.82	8e-20	0.34
GmHsp16.2A	57624	GmHsp17.6A	108	108	0.93	9e-35	0.43
GmHsp16.2A	57625	GmHsp18.5A	106	119	0.79	4e-34	0.47
GmHsp16.2A	57626	GmHsp17.5A	103	103	0.92	6e-33	0.41
GmHsp16.2A	57627	GmHsp17.5B	101	101	0.92	5e-32	0.41
GmHsp16.2A	57628	GmHsp17.5C	106	106	0.93	4e-34	0.43
GmHsp16.2A	57629	GmHsp17.5D	104	104	0.92	3e-33	0.41
GmHsp16.2A	57630	GmHsp17.4A	102	102	0.92	2e-32	0.41
GmHsp16.2A	57631	GmHsp17.3B	104	104	0.92	3e-33	0.41
GmHsp16.2A	57632	GmHsp25.7	58.2	58.2	0.67	8e-16	0.32
GmHsp16.2A	57633	GmHsp25.3	56.6	56.6	0.61	3e-15	0.36
GmHsp16.2A	57634	GmHsp22.4	79.0	79.0	0.79	3e-23	0.38
GmHsp16.2A	57635	GmHsp16.4D	63.2	63.2	0.83	6e-18	0.3
GmHsp16.2A	57636	GmHsp27.3	46.2	59.3	0.7	2e-11	0.42
GmHsp16.2A	57637	GmHsp23.8	58.5	58.5	0.65	4e-16	0.42
GmHsp16.2A	57638	GmHsp15.7B	57.0	57.0	0.76	6e-16	0.27
GmHsp16.2A	57639	GmHsp17.5E	103	103	0.92	7e-33	0.42
GmHsp16.2A	57640	GmHsp17.6B	99.8	99.8	0.86	2e-31	0.42
GmHsp16.2A	57641	GmHsp17.5F	104	104	0.92	2e-33	0.42
GmHsp16.2A	57642	GmHsp18.5B	104	117	0.79	3e-33	0.46
GmHsp16.2A	57643	GmHsp17.4B	100	100	0.82	7e-32	0.42
GmHsp16.2A	57644	GmHsp15.2	58.5	58.5	0.67	2e-16	0.35
GmHsp16.2A	57645	GmHsp22.2	53.9	53.9	0.7	1e-14	0.29
GmHsp16.2A	57646	GmHsp28.7	42.7	57.4	0.72	3e-10	0.32
GmHsp16.2A	57647	GmHsp17.7B	100	100	0.94	1e-31	0.46
GmHsp16.2A	57648	GmHsp17.9B	77.0	77.0	0.92	7e-23	0.39
GmHsp16.2A	57649	GmHsp17.9C	68.2	68.2	0.64	1e-19	0.41
GmHsp16.2A	57650	GmHsp18.0A	70.5	70.5	0.75	2e-20	0.41
GmHsp16.2A	57651	GmHsp16.2B	272	272	1	3e-99	0.93
GmHsp16.2A	57652	GmHsp15.4	60.1	60.1	0.65	4e-17	0.34
GmHsp16.2A	57653	GmHsp16.4E	79.7	79.7	0.87	4e-24	0.39
GmHsp16.2A	57654	GmHsp18.0B	65.9	65.9	0.96	8e-19	0.31
GmHsp16.2A	57655	GmHsp22.5	73.6	73.6	0.8	3e-21	0.37
GmHsp16.2A	57656	GmHsp17.9D	67.0	67.0	0.87	3e-19	0.36
GmHsp16.2A	57657	GmHsp23.9	56.2	56.2	0.65	3e-15	0.34
GmHsp16.2A	57658	GmHsp19.5	95.1	95.1	0.88	2e-29	0.38
GmHsp16.2A	57659	GmHsp22.3B	73.2	73.2	0.81	3e-21	0.38
GmHsp16.2A	57660	GmHsp17.9E	57.0	57.0	0.64	9e-16	0.43
GmHsp16.2A	57661	GmHsp22.0	80.9	80.9	0.94	5e-24	0.37
	Accession	Description	Max score	Total score	Query coverage	E value	Max ident	Links
GmHsp17.3A	57611	GmHsp16.4C	164	164	1	1e-56	0.59
GmHsp17.3A	57612	GmHsp17.7A	148	148	0.98	3e-50	0.5
GmHsp17.3A	57613	GmHsp16.2A	114	114	0.81	4e-37	0.44
GmHsp17.3A	57614	GmHsp17.3A	312	312	1	1e-114	1
GmHsp17.3A	57615	GmHsp28.6	42.7	42.7	0.6	5e-10	0.27
GmHsp17.3A	57616	GmHsp17.9A	105	105	0.64	2e-33	0.51
GmHsp17.3A	57617	GmHsp15.9	204	204	1	3e-72	0.63
GmHsp17.3A	57618	GmHsp26.0	72.4	72.4	0.77	1e-20	0.33
GmHsp17.3A	57619	GmHsp17.8A	89.7	89.7	0.64	1e-27	0.48
GmHsp17.3A	57620	GmHsp26.1	75.1	75.1	0.71	1e-21	0.38
GmHsp17.3A	57621	GmHsp17.1	231	231	1	1e-82	0.71
GmHsp17.3A	57622	GmHsp21.6	50.4	70.5	0.66	4e-13	0.38
GmHsp17.3A	57623	GmHsp18.2A	73.2	73.2	0.86	2e-21	0.37
GmHsp17.3A	57624	GmHsp17.6A	229	229	1	5e-82	0.69
GmHsp17.3A	57625	GmHsp18.5A	231	231	1	1e-82	0.7
GmHsp17.3A	57626	GmHsp17.5A	242	242	1	4e-87	0.75
GmHsp17.3A	57627	GmHsp17.5B	240	240	1	3e-86	0.73
GmHsp17.3A	57628	GmHsp17.5C	231	231	1	2e-82	0.71
GmHsp17.3A	57629	GmHsp17.5D	238	238	1	3e-85	0.72
GmHsp17.3A	57630	GmHsp17.4A	238	238	1	3e-85	0.71
GmHsp17.3A	57631	GmHsp17.3B	238	238	1	2e-85	0.72
GmHsp17.3A	57632	GmHsp25.7	62.4	85.1	0.66	3e-17	0.36
GmHsp17.3A	57633	GmHsp25.3	54.3	54.3	0.6	2e-14	0.34
GmHsp17.3A	57634	GmHsp22.4	130	130	0.8	9e-43	0.55
GmHsp17.3A	57635	GmHsp16.4D	90.9	90.9	0.73	4e-28	0.45
GmHsp17.3A	57636	GmHsp27.3	46.2	46.2	0.57	2e-11	0.31
GmHsp17.3A	57637	GmHsp23.8	73.2	73.2	0.95	5e-21	0.37
GmHsp17.3A	57638	GmHsp15.7B	97.8	97.8	0.87	8e-31	0.38
GmHsp17.3A	57639	GmHsp17.5E	228	228	1	3e-81	0.69
GmHsp17.3A	57640	GmHsp17.6B	222	222	1	5e-79	0.69
GmHsp17.3A	57641	GmHsp17.5F	228	228	1	2e-81	0.7
GmHsp17.3A	57642	GmHsp18.5B	231	231	1	2e-82	0.7
GmHsp17.3A	57643	GmHsp17.4B	204	204	1	6e-72	0.63
GmHsp17.3A	57644	GmHsp15.2	80.9	80.9	0.62	2e-24	0.42
GmHsp17.3A	57645	GmHsp22.2	67.4	67.4	0.88	3e-19	0.26
GmHsp17.3A	57646	GmHsp28.7	42.4	54.7	0.6	6e-10	0.26
GmHsp17.3A	57647	GmHsp17.7B	267	267	1	9e-97	0.9
GmHsp17.3A	57648	GmHsp17.9B	207	207	0.99	4e-73	0.7
GmHsp17.3A	57649	GmHsp17.9C	103	103	0.64	6e-33	0.49
GmHsp17.3A	57650	GmHsp18.0A	107	107	0.64	4e-34	0.5
GmHsp17.3A	57651	GmHsp16.2B	116	116	0.83	6e-38	0.46
GmHsp17.3A	57652	GmHsp15.4	83.2	83.2	0.64	2e-25	0.41
GmHsp17.3A	57653	GmHsp16.4E	106	106	0.84	5e-34	0.49
GmHsp17.3A	57654	GmHsp18.0B	70.9	70.9	0.8	2e-20	0.37
GmHsp17.3A	57655	GmHsp22.5	118	118	0.8	5e-38	0.5
GmHsp17.3A	57656	GmHsp17.9D	102	102	0.64	2e-32	0.47
GmHsp17.3A	57657	GmHsp23.9	55.5	55.5	0.6	9e-15	0.33
GmHsp17.3A	57658	GmHsp19.5	124	124	0.86	2e-40	0.46
GmHsp17.3A	57659	GmHsp22.3B	117	117	0.92	1e-37	0.49
GmHsp17.3A	57660	GmHsp17.9E	90.9	90.9	0.64	6e-28	0.48
GmHsp17.3A	57661	GmHsp22.0	131	131	0.86	6e-43	0.52
	Accession	Description	Max score	Total score	Query coverage	E value	Max ident	Links
GmHsp28.6	57611	GmHsp16.4C	30.4	43.9	0.42	7e-06	0.42
GmHsp28.6	57612	GmHsp17.7A	42.0	56.2	0.45	8e-10	0.3
GmHsp28.6	57613	GmHsp16.2A	43.1	56.6	0.54	3e-10	0.32
GmHsp28.6	57614	GmHsp17.3A	42.7	42.7	0.37	5e-10	0.27
GmHsp28.6	57615	GmHsp28.6	543	543	1	0.0	1
GmHsp28.6	57616	GmHsp17.9A	45.4	45.4	0.36	6e-11	0.34
GmHsp28.6	57617	GmHsp15.9	34.7	34.7	0.37	3e-07	0.25
GmHsp28.6	57618	GmHsp26.0	49.7	49.7	0.52	7e-12	0.28
GmHsp28.6	57619	GmHsp17.8A	43.9	43.9	0.36	2e-10	0.31
GmHsp28.6	57620	GmHsp26.1	48.1	48.1	0.52	2e-11	0.27
GmHsp28.6	57621	GmHsp17.1	41.2	41.2	0.37	2e-09	0.27
GmHsp28.6	57622	GmHsp21.6	29.3	29.3	0.13	3e-05	0.37
GmHsp28.6	57623	GmHsp18.2A	39.3	39.3	0.41	1e-08	0.27
GmHsp28.6	57624	GmHsp17.6A	40.8	40.8	0.38	2e-09	0.26
GmHsp28.6	57625	GmHsp18.5A	40.8	40.8	0.38	3e-09	0.25
GmHsp28.6	57626	GmHsp17.5A	39.3	39.3	0.37	8e-09	0.25
GmHsp28.6	57627	GmHsp17.5B	37.0	37.0	0.37	5e-08	0.24
GmHsp28.6	57628	GmHsp17.5C	39.3	39.3	0.38	8e-09	0.25
GmHsp28.6	57629	GmHsp17.5D	40.4	40.4	0.38	3e-09	0.26
GmHsp28.6	57630	GmHsp17.4A	40.0	40.0	0.38	4e-09	0.26
GmHsp28.6	57631	GmHsp17.3B	37.0	37.0	0.38	5e-08	0.25
GmHsp28.6	57632	GmHsp25.7	36.6	36.6	0.36	2e-07	0.27
GmHsp28.6	57633	GmHsp25.3	38.9	38.9	0.4	3e-08	0.26
GmHsp28.6	57634	GmHsp22.4	40.8	60.4	0.37	5e-09	0.44
GmHsp28.6	57635	GmHsp16.4D	22.7	35.4	0.19	0.003	0.32
GmHsp28.6	57636	GmHsp27.3	33.9	33.9	0.36	1e-06	0.27
GmHsp28.6	57637	GmHsp23.8	36.6	36.6	0.37	1e-07	0.28
GmHsp28.6	57638	GmHsp15.7B	22.7	48.9	0.21	0.002	0.5
GmHsp28.6	57639	GmHsp17.5E	38.1	38.1	0.38	2e-08	0.25
GmHsp28.6	57640	GmHsp17.6B	38.5	53.9	0.43	1e-08	0.4
GmHsp28.6	57641	GmHsp17.5F	38.9	38.9	0.38	1e-08	0.25
GmHsp28.6	57642	GmHsp18.5B	42.0	42.0	0.38	1e-09	0.26
GmHsp28.6	57643	GmHsp17.4B	39.7	39.7	0.38	5e-09	0.25
GmHsp28.6	57644	GmHsp15.2	34.3	34.3	0.36	3e-07	0.27
GmHsp28.6	57645	GmHsp22.2	25.8	25.8	0.12	0.0004	0.33
GmHsp28.6	57646	GmHsp28.7	492	492	1	0.0	0.91
GmHsp28.6	57647	GmHsp17.7B	32.3	32.3	0.37	2e-06	0.27
GmHsp28.6	57648	GmHsp17.9B	28.5	44.3	0.44	4e-05	0.35
GmHsp28.6	57649	GmHsp17.9C	47.4	47.4	0.36	1e-11	0.36
GmHsp28.6	57650	GmHsp18.0A	44.3	44.3	0.36	1e-10	0.34
GmHsp28.6	57651	GmHsp16.2B	42.4	56.6	0.6	5e-10	0.31
GmHsp28.6	57652	GmHsp15.4	33.1	33.1	0.36	6e-07	0.28
GmHsp28.6	57653	GmHsp16.4E	26.9	26.9	0.37	9e-05	0.24
GmHsp28.6	57654	GmHsp18.0B	37.7	50.0	0.41	3e-08	0.4
GmHsp28.6	57655	GmHsp22.5	40.0	60.1	0.37	8e-09	0.47
GmHsp28.6	57656	GmHsp17.9D	43.1	43.1	0.36	4e-10	0.34
GmHsp28.6	57657	GmHsp23.9	39.7	39.7	0.4	1e-08	0.27
GmHsp28.6	57658	GmHsp19.5	37.0	50.8	0.45	6e-08	0.31
GmHsp28.6	57659	GmHsp22.3B	38.9	38.9	0.37	2e-08	0.22
GmHsp28.6	57660	GmHsp17.9E	41.2	41.2	0.36	2e-09	0.3
GmHsp28.6	57661	GmHsp22.0	42.0	62.0	0.37	2e-09	0.44
	Accession	Description	Max score	Total score	Query coverage	E value	Max ident	Links
GmHsp17.9A	57611	GmHsp16.4C	82.8	82.8	0.8	4e-25	0.46
GmHsp17.9A	57612	GmHsp17.7A	94.0	94.0	0.71	4e-29	0.43
GmHsp17.9A	57613	GmHsp16.2A	74.7	74.7	0.67	4e-22	0.41
GmHsp17.9A	57614	GmHsp17.3A	110	110	0.75	3e-35	0.46
GmHsp17.9A	57615	GmHsp28.6	47.0	47.0	0.58	2e-11	0.34
GmHsp17.9A	57616	GmHsp17.9A	322	322	1	2e-118	1
GmHsp17.9A	57617	GmHsp15.9	88.2	88.2	0.82	5e-27	0.41
GmHsp17.9A	57618	GmHsp26.0	53.5	53.5	0.89	6e-14	0.3
GmHsp17.9A	57619	GmHsp17.8A	246	246	1	3e-88	0.94
GmHsp17.9A	57620	GmHsp26.1	55.1	55.1	0.89	2e-14	0.31
GmHsp17.9A	57621	GmHsp17.1	102	102	0.84	2e-32	0.46
GmHsp17.9A	57622	GmHsp21.6	36.2	36.2	0.41	6e-08	0.35
GmHsp17.9A	57623	GmHsp18.2A	118	118	0.95	2e-38	0.45
GmHsp17.9A	57624	GmHsp17.6A	97.8	97.8	0.82	1e-30	0.44
GmHsp17.9A	57625	GmHsp18.5A	104	104	0.75	6e-33	0.49
GmHsp17.9A	57626	GmHsp17.5A	101	101	0.82	7e-32	0.46
GmHsp17.9A	57627	GmHsp17.5B	100	100	0.82	9e-32	0.46
GmHsp17.9A	57628	GmHsp17.5C	102	102	0.82	4e-32	0.46
GmHsp17.9A	57629	GmHsp17.5D	98.2	98.2	0.73	1e-30	0.47
GmHsp17.9A	57630	GmHsp17.4A	96.7	96.7	0.82	3e-30	0.44
GmHsp17.9A	57631	GmHsp17.3B	90.9	90.9	0.73	6e-28	0.44
GmHsp17.9A	57632	GmHsp25.7	59.3	59.3	0.65	5e-16	0.33
GmHsp17.9A	57633	GmHsp25.3	52.8	83.5	0.87	1e-13	0.5
GmHsp17.9A	57634	GmHsp22.4	92.0	106	0.74	6e-28	0.45
GmHsp17.9A	57635	GmHsp16.4D	48.9	60.8	0.76	6e-13	0.36
GmHsp17.9A	57636	GmHsp27.3	40.4	61.2	0.7	3e-09	0.41
GmHsp17.9A	57637	GmHsp23.8	45.8	45.8	0.67	3e-11	0.31
GmHsp17.9A	57638	GmHsp15.7B	47.8	59.3	0.65	1e-12	1
GmHsp17.9A	57639	GmHsp17.5E	105	105	0.82	1e-33	0.46
GmHsp17.9A	57640	GmHsp17.6B	99.0	99.0	0.74	6e-31	0.45
GmHsp17.9A	57641	GmHsp17.5F	105	105	0.82	2e-33	0.46
GmHsp17.9A	57642	GmHsp18.5B	103	103	0.66	9e-33	0.51
GmHsp17.9A	57643	GmHsp17.4B	100	100	0.66	1e-31	0.5
GmHsp17.9A	57644	GmHsp15.2	62.0	73.2	0.55	1e-17	0.41
GmHsp17.9A	57645	GmHsp22.2	37.4	37.4	0.48	2e-08	0.27
GmHsp17.9A	57646	GmHsp28.7	43.5	57.4	0.62	3e-10	0.5
GmHsp17.9A	57647	GmHsp17.7B	94.0	94.0	0.75	4e-29	0.46
GmHsp17.9A	57648	GmHsp17.9B	72.0	72.0	0.74	6e-21	0.44
GmHsp17.9A	57649	GmHsp17.9C	237	237	1	7e-85	0.81
GmHsp17.9A	57650	GmHsp18.0A	237	237	0.99	8e-85	0.81
GmHsp17.9A	57651	GmHsp16.2B	73.9	73.9	0.67	1e-21	0.39
GmHsp17.9A	57652	GmHsp15.4	60.1	71.6	0.56	6e-17	0.38
GmHsp17.9A	57653	GmHsp16.4E	62.0	62.0	0.67	1e-17	0.41
GmHsp17.9A	57654	GmHsp18.0B	106	106	0.95	9e-34	0.42
GmHsp17.9A	57655	GmHsp22.5	81.3	81.3	0.67	5e-24	0.46
GmHsp17.9A	57656	GmHsp17.9D	234	234	1	7e-84	0.79
GmHsp17.9A	57657	GmHsp23.9	57.0	87.8	0.87	2e-15	0.5
GmHsp17.9A	57658	GmHsp19.5	71.6	87.0	0.62	9e-21	0.38
GmHsp17.9A	57659	GmHsp22.3B	85.5	85.5	0.72	2e-25	0.42
GmHsp17.9A	57660	GmHsp17.9E	253	253	1	6e-91	0.95
GmHsp17.9A	57661	GmHsp22.0	94.0	110	0.74	1e-28	0.45
	Accession	Description	Max score	Total score	Query coverage	E value	Max ident	Links
GmHsp15.9	57611	GmHsp16.4C	141	141	1	7e-48	0.57
GmHsp15.9	57612	GmHsp17.7A	115	115	0.97	2e-37	0.42
GmHsp15.9	57613	GmHsp16.2A	92.4	92.4	0.87	9e-29	0.38
GmHsp15.9	57614	GmHsp17.3A	204	204	1	3e-72	0.63
GmHsp15.9	57615	GmHsp28.6	34.7	34.7	0.56	3e-07	0.25
GmHsp15.9	57616	GmHsp17.9A	83.6	83.6	0.68	2e-25	0.42
GmHsp15.9	57617	GmHsp15.9	281	281	1	5e-103	1
GmHsp15.9	57618	GmHsp26.0	65.5	65.5	0.8	2e-18	0.31
GmHsp15.9	57619	GmHsp17.8A	73.2	73.2	0.68	1e-21	0.41
GmHsp15.9	57620	GmHsp26.1	65.1	65.1	0.85	3e-18	0.31
GmHsp15.9	57621	GmHsp17.1	239	239	1	4e-86	0.82
GmHsp15.9	57622	GmHsp21.6	42.4	42.4	0.51	3e-10	0.36
GmHsp15.9	57623	GmHsp18.2A	61.2	61.2	0.56	3e-17	0.38
GmHsp15.9	57624	GmHsp17.6A	229	229	1	5e-82	0.74
GmHsp15.9	57625	GmHsp18.5A	228	228	1	2e-81	0.72
GmHsp15.9	57626	GmHsp17.5A	238	238	1	2e-85	0.77
GmHsp15.9	57627	GmHsp17.5B	238	238	1	2e-85	0.76
GmHsp15.9	57628	GmHsp17.5C	229	229	1	3e-82	0.74
GmHsp15.9	57629	GmHsp17.5D	237	237	1	3e-85	0.77
GmHsp15.9	57630	GmHsp17.4A	235	235	1	2e-84	0.75
GmHsp15.9	57631	GmHsp17.3B	232	232	1	2e-83	0.76
GmHsp15.9	57632	GmHsp25.7	60.1	76.2	0.76	2e-16	0.33
GmHsp15.9	57633	GmHsp25.3	49.3	49.3	0.59	1e-12	0.27
GmHsp15.9	57634	GmHsp22.4	107	107	0.7	1e-33	0.5
GmHsp15.9	57635	GmHsp16.4D	96.3	96.3	0.89	3e-30	0.41
GmHsp15.9	57636	GmHsp27.3	42.7	42.7	0.78	3e-10	0.28
GmHsp15.9	57637	GmHsp23.8	63.9	63.9	0.92	6e-18	0.32
GmHsp15.9	57638	GmHsp15.7B	98.6	98.6	0.85	3e-31	0.4
GmHsp15.9	57639	GmHsp17.5E	227	227	1	3e-81	0.74
GmHsp15.9	57640	GmHsp17.6B	218	218	1	1e-77	0.72
GmHsp15.9	57641	GmHsp17.5F	228	228	1	1e-81	0.75
GmHsp15.9	57642	GmHsp18.5B	226	226	1	1e-80	0.72
GmHsp15.9	57643	GmHsp17.4B	197	197	1	1e-69	0.66
GmHsp15.9	57644	GmHsp15.2	84.0	84.0	0.73	8e-26	0.42
GmHsp15.9	57645	GmHsp22.2	55.8	55.8	0.65	3e-15	0.29
GmHsp15.9	57646	GmHsp28.7	33.1	33.1	0.56	8e-07	0.25
GmHsp15.9	57647	GmHsp17.7B	183	183	1	5e-64	0.64
GmHsp15.9	57648	GmHsp17.9B	174	174	0.99	3e-60	0.66
GmHsp15.9	57649	GmHsp17.9C	84.0	84.0	0.73	2e-25	0.41
GmHsp15.9	57650	GmHsp18.0A	85.9	85.9	0.73	4e-26	0.42
GmHsp15.9	57651	GmHsp16.2B	90.1	90.1	0.65	6e-28	0.43
GmHsp15.9	57652	GmHsp15.4	81.3	81.3	0.67	1e-24	0.4
GmHsp15.9	57653	GmHsp16.4E	87.4	87.4	0.81	7e-27	0.41
GmHsp15.9	57654	GmHsp18.0B	58.2	58.2	0.65	3e-16	0.33
GmHsp15.9	57655	GmHsp22.5	99.8	112	0.91	6e-31	0.45
GmHsp15.9	57656	GmHsp17.9D	78.2	78.2	0.58	2e-23	0.42
GmHsp15.9	57657	GmHsp23.9	51.2	51.2	0.64	2e-13	0.27
GmHsp15.9	57658	GmHsp19.5	99.0	99.0	0.9	5e-31	0.39
GmHsp15.9	57659	GmHsp22.3B	91.7	91.7	0.87	6e-28	0.39
GmHsp15.9	57660	GmHsp17.9E	75.1	75.1	0.68	4e-22	0.41
GmHsp15.9	57661	GmHsp22.0	105	105	0.88	3e-33	0.44
	Accession	Description	Max score	Total score	Query coverage	E value	Max ident	Links
GmHsp26.0	57611	GmHsp16.4C	41.2	53.9	0.46	1e-09	0.67
GmHsp26.0	57612	GmHsp17.7A	59.3	73.5	0.38	4e-16	1
GmHsp26.0	57613	GmHsp16.2A	53.5	53.5	0.33	4e-14	0.34
GmHsp26.0	57614	GmHsp17.3A	72.4	72.4	0.55	1e-20	0.33
GmHsp26.0	57615	GmHsp28.6	49.7	49.7	0.57	8e-12	0.28
GmHsp26.0	57616	GmHsp17.9A	52.4	52.4	0.58	2e-13	0.29
GmHsp26.0	57617	GmHsp15.9	65.5	65.5	0.59	2e-18	0.31
GmHsp26.0	57618	GmHsp26.0	479	479	1	1e-177	1
GmHsp26.0	57619	GmHsp17.8A	40.0	40.0	0.38	4e-09	0.31
GmHsp26.0	57620	GmHsp26.1	442	442	1	3e-163	0.91
GmHsp26.0	57621	GmHsp17.1	71.2	83.9	0.61	3e-20	0.67
GmHsp26.0	57622	GmHsp21.6	56.2	70.1	0.57	1e-14	0.31
GmHsp26.0	57623	GmHsp18.2A	52.4	67.4	0.44	2e-13	0.31
GmHsp26.0	57624	GmHsp17.6A	72.4	85.1	0.62	1e-20	0.67
GmHsp26.0	57625	GmHsp18.5A	72.8	86.6	0.76	9e-21	0.35
GmHsp26.0	57626	GmHsp17.5A	72.8	85.5	0.62	8e-21	0.67
GmHsp26.0	57627	GmHsp17.5B	72.0	72.0	0.6	2e-20	0.3
GmHsp26.0	57628	GmHsp17.5C	73.9	86.6	0.66	3e-21	0.67
GmHsp26.0	57629	GmHsp17.5D	72.8	102	0.69	9e-21	0.67
GmHsp26.0	57630	GmHsp17.4A	70.1	83.2	0.63	7e-20	0.67
GmHsp26.0	57631	GmHsp17.3B	67.8	96.6	0.69	4e-19	0.67
GmHsp26.0	57632	GmHsp25.7	78.2	78.2	0.54	4e-22	0.39
GmHsp26.0	57633	GmHsp25.3	126	126	0.67	1e-39	0.38
GmHsp26.0	57634	GmHsp22.4	56.2	68.9	0.45	1e-14	0.34
GmHsp26.0	57635	GmHsp16.4D	47.4	60.4	0.48	8e-12	0.56
GmHsp26.0	57636	GmHsp27.3	108	108	1	8e-33	0.31
GmHsp26.0	57637	GmHsp23.8	118	118	0.64	7e-37	0.44
GmHsp26.0	57638	GmHsp15.7B	41.2	54.7	0.42	1e-09	0.35
GmHsp26.0	57639	GmHsp17.5E	71.2	83.9	0.62	3e-20	0.67
GmHsp26.0	57640	GmHsp17.6B	73.9	86.6	0.66	3e-21	0.67
GmHsp26.0	57641	GmHsp17.5F	71.6	84.3	0.62	2e-20	0.67
GmHsp26.0	57642	GmHsp18.5B	74.7	88.6	0.79	2e-21	0.35
GmHsp26.0	57643	GmHsp17.4B	68.9	81.6	0.58	1e-19	0.34
GmHsp26.0	57644	GmHsp15.2	39.7	52.0	0.35	3e-09	0.57
GmHsp26.0	57646	GmHsp28.7	50.1	50.1	0.58	6e-12	0.28
GmHsp26.0	57647	GmHsp17.7B	53.5	53.5	0.32	6e-14	0.42
GmHsp26.0	57648	GmHsp17.9B	52.4	82.0	0.44	1e-13	0.67
GmHsp26.0	57649	GmHsp17.9C	50.8	50.8	0.58	7e-13	0.27
GmHsp26.0	57650	GmHsp18.0A	53.1	53.1	0.38	8e-14	0.34
GmHsp26.0	57651	GmHsp16.2B	57.8	57.8	0.33	1e-15	0.36
GmHsp26.0	57652	GmHsp15.4	40.4	52.4	0.35	2e-09	0.57
GmHsp26.0	57653	GmHsp16.4E	42.4	42.4	0.35	4e-10	0.38
GmHsp26.0	57654	GmHsp18.0B	50.1	63.9	0.38	1e-12	0.45
GmHsp26.0	57655	GmHsp22.5	54.3	54.3	0.56	8e-14	0.31
GmHsp26.0	57656	GmHsp17.9D	51.6	51.6	0.38	3e-13	0.32
GmHsp26.0	57657	GmHsp23.9	125	125	0.67	2e-39	0.38
GmHsp26.0	57658	GmHsp19.5	51.6	51.6	0.37	4e-13	0.4
GmHsp26.0	57659	GmHsp22.3B	48.5	60.8	0.51	7e-12	0.44
GmHsp26.0	57660	GmHsp17.9E	40.8	40.8	0.38	2e-09	0.31
GmHsp26.0	57661	GmHsp22.0	57.4	74.3	0.44	5e-15	0.36
	Accession	Description	Max score	Total score	Query coverage	E value	Max ident	Links
GmHsp17.8A	57611	GmHsp16.4C	82.0	82.0	0.81	1e-24	0.45
GmHsp17.8A	57612	GmHsp17.7A	91.3	91.3	0.71	4e-28	0.42
GmHsp17.8A	57613	GmHsp16.2A	73.9	73.9	0.68	8e-22	0.42
GmHsp17.8A	57614	GmHsp17.3A	108	108	0.75	2e-34	0.46
GmHsp17.8A	57615	GmHsp28.6	49.3	49.3	0.58	3e-12	0.35
GmHsp17.8A	57616	GmHsp17.9A	277	277	1	1e-100	0.94
GmHsp17.8A	57617	GmHsp15.9	84.7	84.7	0.82	9e-26	0.4
GmHsp17.8A	57618	GmHsp26.0	54.3	54.3	0.59	3e-14	0.36
GmHsp17.8A	57619	GmHsp17.8A	322	322	1	2e-118	1
GmHsp17.8A	57620	GmHsp26.1	54.3	54.3	0.59	3e-14	0.37
GmHsp17.8A	57621	GmHsp17.1	100	100	0.84	2e-31	0.46
GmHsp17.8A	57622	GmHsp21.6	33.9	33.9	0.4	4e-07	0.33
GmHsp17.8A	57623	GmHsp18.2A	114	114	0.9	6e-37	0.46
GmHsp17.8A	57624	GmHsp17.6A	95.9	95.9	0.83	9e-30	0.43
GmHsp17.8A	57625	GmHsp18.5A	102	102	0.93	4e-32	0.43
GmHsp17.8A	57626	GmHsp17.5A	99.0	99.0	0.83	6e-31	0.45
GmHsp17.8A	57627	GmHsp17.5B	98.6	98.6	0.83	7e-31	0.45
GmHsp17.8A	57628	GmHsp17.5C	99.8	99.8	0.83	3e-31	0.45
GmHsp17.8A	57629	GmHsp17.5D	97.1	97.1	0.73	3e-30	0.46
GmHsp17.8A	57630	GmHsp17.4A	94.7	94.7	0.83	2e-29	0.43
GmHsp17.8A	57631	GmHsp17.3B	93.2	93.2	0.73	8e-29	0.45
GmHsp17.8A	57632	GmHsp25.7	56.2	56.2	0.7	6e-15	0.34
GmHsp17.8A	57633	GmHsp25.3	52.4	82.8	0.87	1e-13	0.5
GmHsp17.8A	57634	GmHsp22.4	89.0	89.0	0.74	8e-27	0.44
GmHsp17.8A	57635	GmHsp16.4D	46.6	58.5	0.72	5e-12	0.36
GmHsp17.8A	57636	GmHsp27.3	38.1	58.9	0.7	2e-08	0.41
GmHsp17.8A	57637	GmHsp23.8	44.3	44.3	0.91	9e-11	0.28
GmHsp17.8A	57638	GmHsp15.7B	45.4	45.4	0.65	1e-11	0.25
GmHsp17.8A	57639	GmHsp17.5E	103	103	0.83	8e-33	0.45
GmHsp17.8A	57640	GmHsp17.6B	96.3	96.3	0.74	6e-30	0.44
GmHsp17.8A	57641	GmHsp17.5F	102	102	0.83	2e-32	0.45
GmHsp17.8A	57642	GmHsp18.5B	101	101	0.84	5e-32	0.45
GmHsp17.8A	57643	GmHsp17.4B	98.6	98.6	0.66	8e-31	0.49
GmHsp17.8A	57644	GmHsp15.2	57.4	57.4	0.55	6e-16	0.39
GmHsp17.8A	57645	GmHsp22.2	35.4	35.4	0.55	1e-07	0.24
GmHsp17.8A	57646	GmHsp28.7	45.4	45.4	0.58	6e-11	0.33
GmHsp17.8A	57647	GmHsp17.7B	92.4	92.4	0.75	2e-28	0.46
GmHsp17.8A	57648	GmHsp17.9B	68.6	68.6	0.74	1e-19	0.42
GmHsp17.8A	57649	GmHsp17.9C	226	226	1	1e-80	0.78
GmHsp17.8A	57650	GmHsp18.0A	226	226	0.99	2e-80	0.78
GmHsp17.8A	57651	GmHsp16.2B	72.8	72.8	0.68	2e-21	0.41
GmHsp17.8A	57652	GmHsp15.4	55.5	55.5	0.56	2e-15	0.36
GmHsp17.8A	57653	GmHsp16.4E	63.5	63.5	0.67	4e-18	0.42
GmHsp17.8A	57654	GmHsp18.0B	102	102	0.7	2e-32	0.52
GmHsp17.8A	57655	GmHsp22.5	79.0	79.0	0.67	4e-23	0.46
GmHsp17.8A	57656	GmHsp17.9D	226	226	1	1e-80	0.76
GmHsp17.8A	57657	GmHsp23.9	56.6	87.0	0.87	3e-15	0.5
GmHsp17.8A	57658	GmHsp19.5	71.6	86.3	0.62	1e-20	0.39
GmHsp17.8A	57659	GmHsp22.3B	82.0	82.0	0.72	3e-24	0.42
GmHsp17.8A	57660	GmHsp17.9E	252	252	1	9e-91	0.97
GmHsp17.8A	57661	GmHsp22.0	90.5	104	0.74	2e-27	0.45
	Accession	Description	Max score	Total score	Query coverage	E value	Max ident	Links
GmHsp26.1	57611	GmHsp16.4C	40.8	53.1	0.46	1e-09	0.67
GmHsp26.1	57612	GmHsp17.7A	59.7	73.5	0.4	3e-16	0.5
GmHsp26.1	57613	GmHsp16.2A	56.2	56.2	0.33	5e-15	0.35
GmHsp26.1	57614	GmHsp17.3A	75.1	75.1	0.44	1e-21	0.38
GmHsp26.1	57615	GmHsp28.6	48.1	48.1	0.57	2e-11	0.27
GmHsp26.1	57616	GmHsp17.9A	53.9	53.9	0.58	4e-14	0.31
GmHsp26.1	57617	GmHsp15.9	65.1	65.1	0.62	3e-18	0.31
GmHsp26.1	57618	GmHsp26.0	428	428	1	1e-157	0.91
GmHsp26.1	57619	GmHsp17.8A	42.0	42.0	0.38	8e-10	0.36
GmHsp26.1	57620	GmHsp26.1	481	481	1	2e-178	1
GmHsp26.1	57621	GmHsp17.1	72.4	85.1	0.65	1e-20	0.67
GmHsp26.1	57622	GmHsp21.6	57.0	70.1	0.29	6e-15	0.49
GmHsp26.1	57623	GmHsp18.2A	51.6	51.6	0.44	4e-13	0.31
GmHsp26.1	57624	GmHsp17.6A	72.8	85.1	0.65	8e-21	0.67
GmHsp26.1	57625	GmHsp18.5A	73.2	85.9	0.65	6e-21	0.67
GmHsp26.1	57626	GmHsp17.5A	73.9	86.6	0.65	3e-21	0.67
GmHsp26.1	57627	GmHsp17.5B	72.8	72.8	0.62	8e-21	0.31
GmHsp26.1	57628	GmHsp17.5C	73.2	85.5	0.66	5e-21	0.67
GmHsp26.1	57629	GmHsp17.5D	73.6	100	0.69	4e-21	0.67
GmHsp26.1	57630	GmHsp17.4A	71.2	83.9	0.65	3e-20	0.67
GmHsp26.1	57631	GmHsp17.3B	68.9	96.3	0.69	2e-19	0.67
GmHsp26.1	57632	GmHsp25.7	80.1	80.1	0.54	1e-22	0.41
GmHsp26.1	57633	GmHsp25.3	127	127	0.67	8e-40	0.4
GmHsp26.1	57634	GmHsp22.4	57.0	71.6	0.6	6e-15	0.56
GmHsp26.1	57635	GmHsp16.4D	47.4	60.4	0.48	9e-12	0.56
GmHsp26.1	57636	GmHsp27.3	110	110	1	1e-33	0.33
GmHsp26.1	57637	GmHsp23.8	122	122	0.79	4e-38	0.39
GmHsp26.1	57638	GmHsp15.7B	40.4	53.5	0.35	2e-09	0.56
GmHsp26.1	57639	GmHsp17.5E	72.4	85.1	0.65	1e-20	0.67
GmHsp26.1	57640	GmHsp17.6B	73.6	85.9	0.66	5e-21	0.67
GmHsp26.1	57641	GmHsp17.5F	72.8	85.1	0.65	9e-21	0.67
GmHsp26.1	57642	GmHsp18.5B	75.9	88.6	0.68	9e-22	0.67
GmHsp26.1	57643	GmHsp17.4B	69.3	81.6	0.48	1e-19	0.67
GmHsp26.1	57644	GmHsp15.2	41.2	53.5	0.39	1e-09	0.57
GmHsp26.1	57646	GmHsp28.7	48.5	63.9	0.6	2e-11	0.83
GmHsp26.1	57647	GmHsp17.7B	54.7	54.7	0.43	3e-14	0.35
GmHsp26.1	57648	GmHsp17.9B	54.3	67.0	0.65	4e-14	0.67
GmHsp26.1	57649	GmHsp17.9C	54.3	54.3	0.58	3e-14	0.3
GmHsp26.1	57650	GmHsp18.0A	56.2	56.2	0.38	6e-15	0.37
GmHsp26.1	57651	GmHsp16.2B	60.1	60.1	0.33	2e-16	0.38
GmHsp26.1	57652	GmHsp15.4	41.6	55.1	0.38	6e-10	0.38
GmHsp26.1	57653	GmHsp16.4E	44.3	44.3	0.35	9e-11	0.38
GmHsp26.1	57654	GmHsp18.0B	48.9	63.5	0.38	3e-12	0.45
GmHsp26.1	57655	GmHsp22.5	56.2	68.2	0.59	1e-14	0.5
GmHsp26.1	57656	GmHsp17.9D	52.4	52.4	0.38	2e-13	0.36
GmHsp26.1	57657	GmHsp23.9	126	126	0.63	6e-40	0.41
GmHsp26.1	57658	GmHsp19.5	51.2	51.2	0.32	5e-13	0.42
GmHsp26.1	57659	GmHsp22.3B	46.6	72.4	0.5	4e-11	0.8
GmHsp26.1	57660	GmHsp17.9E	43.1	43.1	0.38	3e-10	0.36
GmHsp26.1	57661	GmHsp22.0	58.2	90.1	0.43	2e-15	0.56
	Accession	Description	Max score	Total score	Query coverage	E value	Max ident	Links
GmHsp17.1	57611	GmHsp16.4C	179	179	1	3e-62	0.68
GmHsp17.1	57612	GmHsp17.7A	154	154	0.98	1e-52	0.54
GmHsp17.1	57613	GmHsp16.2A	103	103	0.88	8e-33	0.43
GmHsp17.1	57614	GmHsp17.3A	231	231	1	1e-82	0.71
GmHsp17.1	57615	GmHsp28.6	41.2	41.2	0.61	2e-09	0.27
GmHsp17.1	57616	GmHsp17.9A	99.8	99.8	0.72	2e-31	0.49
GmHsp17.1	57617	GmHsp15.9	239	239	1	4e-86	0.82
GmHsp17.1	57618	GmHsp26.0	70.9	83.6	0.84	3e-20	0.67
GmHsp17.1	57619	GmHsp17.8A	82.8	82.8	0.63	5e-25	0.51
GmHsp17.1	57620	GmHsp26.1	72.4	85.1	0.86	1e-20	0.67
GmHsp17.1	57621	GmHsp17.1	298	298	1	6e-109	1
GmHsp17.1	57622	GmHsp21.6	50.8	50.8	0.41	3e-13	0.44
GmHsp17.1	57623	GmHsp18.2A	75.9	75.9	0.61	2e-22	0.46
GmHsp17.1	57624	GmHsp17.6A	259	259	1	9e-94	0.82
GmHsp17.1	57625	GmHsp18.5A	263	263	1	4e-95	0.81
GmHsp17.1	57626	GmHsp17.5A	266	266	1	1e-96	0.86
GmHsp17.1	57627	GmHsp17.5B	267	267	1	9e-97	0.85
GmHsp17.1	57628	GmHsp17.5C	262	262	1	8e-95	0.84
GmHsp17.1	57629	GmHsp17.5D	267	267	1	5e-97	0.86
GmHsp17.1	57630	GmHsp17.4A	268	268	1	4e-97	0.85
GmHsp17.1	57631	GmHsp17.3B	264	264	1	1e-95	0.85
GmHsp17.1	57632	GmHsp25.7	66.2	87.0	0.67	1e-18	0.4
GmHsp17.1	57633	GmHsp25.3	56.6	71.6	0.8	4e-15	0.3
GmHsp17.1	57634	GmHsp22.4	122	122	0.86	1e-39	0.5
GmHsp17.1	57635	GmHsp16.4D	87.0	87.0	0.9	1e-26	0.36
GmHsp17.1	57636	GmHsp27.3	43.9	43.9	0.58	1e-10	0.29
GmHsp17.1	57637	GmHsp23.8	63.2	63.2	0.9	1e-17	0.33
GmHsp17.1	57638	GmHsp15.7B	92.8	92.8	0.87	6e-29	0.36
GmHsp17.1	57639	GmHsp17.5E	264	264	1	2e-95	0.84
GmHsp17.1	57640	GmHsp17.6B	252	252	1	6e-91	0.81
GmHsp17.1	57641	GmHsp17.5F	265	265	1	8e-96	0.84
GmHsp17.1	57642	GmHsp18.5B	261	261	1	4e-94	0.81
GmHsp17.1	57643	GmHsp17.4B	231	231	1	8e-83	0.78
GmHsp17.1	57644	GmHsp15.2	81.3	81.3	0.62	1e-24	0.45
GmHsp17.1	57645	GmHsp22.2	65.5	65.5	0.88	2e-18	0.28
GmHsp17.1	57646	GmHsp28.7	40.0	52.4	0.61	4e-09	0.36
GmHsp17.1	57647	GmHsp17.7B	213	213	1	3e-75	0.71
GmHsp17.1	57648	GmHsp17.9B	212	212	0.99	4e-75	0.75
GmHsp17.1	57649	GmHsp17.9C	98.2	98.2	0.63	9e-31	0.51
GmHsp17.1	57650	GmHsp18.0A	100	100	0.63	1e-31	0.52
GmHsp17.1	57651	GmHsp16.2B	104	104	0.7	2e-33	0.48
GmHsp17.1	57652	GmHsp15.4	79.3	79.3	0.6	7e-24	0.43
GmHsp17.1	57653	GmHsp16.4E	99.0	99.0	0.82	3e-31	0.47
GmHsp17.1	57654	GmHsp18.0B	72.8	72.8	0.7	3e-21	0.41
GmHsp17.1	57655	GmHsp22.5	115	115	0.92	4e-37	0.5
GmHsp17.1	57656	GmHsp17.9D	96.7	96.7	0.63	4e-30	0.48
GmHsp17.1	57657	GmHsp23.9	57.8	57.8	0.67	9e-16	0.31
GmHsp17.1	57658	GmHsp19.5	130	130	0.91	4e-43	0.44
GmHsp17.1	57659	GmHsp22.3B	109	109	0.79	1e-34	0.46
GmHsp17.1	57660	GmHsp17.9E	84.3	84.3	0.63	2e-25	0.51
GmHsp17.1	57661	GmHsp22.0	123	139	0.88	7e-40	0.5
	Accession	Description	Max score	Total score	Query coverage	E value	Max ident	Links
GmHsp21.6	57611	GmHsp16.4C	48.5	48.5	0.33	1e-12	0.37
GmHsp21.6	57612	GmHsp17.7A	41.2	53.5	0.32	1e-09	0.35
GmHsp21.6	57613	GmHsp16.2A	42.4	59.7	0.33	3e-10	0.5
GmHsp21.6	57614	GmHsp17.3A	50.4	70.5	0.32	4e-13	0.38
GmHsp21.6	57615	GmHsp28.6	29.3	29.3	0.18	3e-05	0.37
GmHsp21.6	57616	GmHsp17.9A	33.1	33.1	0.25	7e-07	0.35
GmHsp21.6	57617	GmHsp15.9	42.4	42.4	0.34	3e-10	0.36
GmHsp21.6	57618	GmHsp26.0	56.2	70.1	0.59	1e-14	0.31
GmHsp21.6	57619	GmHsp17.8A	28.1	28.1	0.11	3e-05	0.57
GmHsp21.6	57620	GmHsp26.1	57.0	70.1	0.41	6e-15	0.49
GmHsp21.6	57621	GmHsp17.1	50.8	50.8	0.32	3e-13	0.44
GmHsp21.6	57622	GmHsp21.6	402	402	1	2e-148	1
GmHsp21.6	57623	GmHsp18.2A	28.1	28.1	0.16	4e-05	0.39
GmHsp21.6	57624	GmHsp17.6A	48.1	48.1	0.32	3e-12	0.4
GmHsp21.6	57625	GmHsp18.5A	49.3	49.3	0.32	1e-12	0.41
GmHsp21.6	57626	GmHsp17.5A	48.5	48.5	0.32	2e-12	0.41
GmHsp21.6	57627	GmHsp17.5B	49.3	49.3	0.32	1e-12	0.41
GmHsp21.6	57628	GmHsp17.5C	48.9	48.9	0.32	2e-12	0.41
GmHsp21.6	57629	GmHsp17.5D	50.8	50.8	0.32	3e-13	0.43
GmHsp21.6	57630	GmHsp17.4A	54.3	54.3	0.32	2e-14	0.46
GmHsp21.6	57631	GmHsp17.3B	48.5	65.1	0.32	2e-12	0.43
GmHsp21.6	57632	GmHsp25.7	202	202	1	2e-69	0.55
GmHsp21.6	57633	GmHsp25.3	56.2	56.2	0.72	1e-14	0.27
GmHsp21.6	57634	GmHsp22.4	34.3	46.2	0.25	4e-07	0.44
GmHsp21.6	57635	GmHsp16.4D	37.4	56.2	0.43	2e-08	0.39
GmHsp21.6	57636	GmHsp27.3	47.4	63.1	0.28	2e-11	0.5
GmHsp21.6	57637	GmHsp23.8	40.8	60.1	0.34	3e-09	0.41
GmHsp21.6	57638	GmHsp15.7B	33.9	48.9	0.24	3e-07	0.41
GmHsp21.6	57639	GmHsp17.5E	49.7	49.7	0.32	8e-13	0.41
GmHsp21.6	57640	GmHsp17.6B	48.5	48.5	0.32	2e-12	0.43
GmHsp21.6	57641	GmHsp17.5F	50.8	50.8	0.32	3e-13	0.41
GmHsp21.6	57642	GmHsp18.5B	50.1	63.9	0.38	7e-13	0.56
GmHsp21.6	57643	GmHsp17.4B	47.0	47.0	0.31	8e-12	0.39
GmHsp21.6	57644	GmHsp15.2	30.4	30.4	0.2	4e-06	0.38
GmHsp21.6	57645	GmHsp22.2	28.9	28.9	0.28	3e-05	0.29
GmHsp21.6	57646	GmHsp28.7	29.6	29.6	0.18	2e-05	0.37
GmHsp21.6	57647	GmHsp17.7B	50.1	50.1	0.32	7e-13	0.38
GmHsp21.6	57648	GmHsp17.9B	49.3	49.3	0.34	1e-12	0.4
GmHsp21.6	57649	GmHsp17.9C	28.5	28.5	0.25	2e-05	0.33
GmHsp21.6	57650	GmHsp18.0A	33.9	46.6	0.32	4e-07	0.42
GmHsp21.6	57651	GmHsp16.2B	40.8	57.8	0.29	1e-09	0.5
GmHsp21.6	57652	GmHsp15.4	30.0	30.0	0.2	5e-06	0.38
GmHsp21.6	57653	GmHsp16.4E	40.0	53.9	0.29	2e-09	0.46
GmHsp21.6	57654	GmHsp18.0B	25.0	25.0	0.16	0.0004	0.35
GmHsp21.6	57655	GmHsp22.5	35.0	48.5	0.27	2e-07	0.37
GmHsp21.6	57656	GmHsp17.9D	32.3	45.0	0.32	1e-06	0.42
GmHsp21.6	57657	GmHsp23.9	52.8	52.8	0.71	2e-13	0.27
GmHsp21.6	57658	GmHsp19.5	36.2	36.2	0.26	7e-08	0.37
GmHsp21.6	57659	GmHsp22.3B	25.0	25.0	0.17	0.0005	0.3
GmHsp21.6	57660	GmHsp17.9E	29.3	29.3	0.11	1e-05	0.57
GmHsp21.6	57661	GmHsp22.0	35.0	47.7	0.26	2e-07	0.45
	Accession	Description	Max score	Total score	Query coverage	E value	Max ident	Links
GmHsp18.2A	57611	GmHsp16.4C	63.2	63.2	0.66	6e-18	0.44
GmHsp18.2A	57612	GmHsp17.7A	65.5	65.5	0.77	1e-18	0.37
GmHsp18.2A	57613	GmHsp16.2A	68.6	68.6	0.74	8e-20	0.34
GmHsp18.2A	57614	GmHsp17.3A	73.2	73.2	0.86	2e-21	0.37
GmHsp18.2A	57615	GmHsp28.6	39.3	39.3	0.66	1e-08	0.27
GmHsp18.2A	57616	GmHsp17.9A	101	101	0.95	7e-32	0.43
GmHsp18.2A	57617	GmHsp15.9	61.2	61.2	0.59	3e-17	0.38
GmHsp18.2A	57618	GmHsp26.0	52.4	67.8	0.82	2e-13	0.31
GmHsp18.2A	57619	GmHsp17.8A	82.8	82.8	0.88	8e-25	0.43
GmHsp18.2A	57620	GmHsp26.1	51.6	51.6	0.66	4e-13	0.31
GmHsp18.2A	57621	GmHsp17.1	75.9	75.9	0.59	2e-22	0.46
GmHsp18.2A	57622	GmHsp21.6	28.1	28.1	0.19	4e-05	0.39
GmHsp18.2A	57623	GmHsp18.2A	335	335	1	2e-123	1
GmHsp18.2A	57624	GmHsp17.6A	69.3	69.3	0.72	5e-20	0.39
GmHsp18.2A	57625	GmHsp18.5A	76.3	76.3	0.78	2e-22	0.4
GmHsp18.2A	57626	GmHsp17.5A	75.9	75.9	0.72	3e-22	0.41
GmHsp18.2A	57627	GmHsp17.5B	75.1	75.1	0.58	4e-22	0.45
GmHsp18.2A	57628	GmHsp17.5C	71.2	71.2	0.58	1e-20	0.43
GmHsp18.2A	57629	GmHsp17.5D	72.8	84.7	0.84	3e-21	0.37
GmHsp18.2A	57630	GmHsp17.4A	68.6	68.6	0.59	1e-19	0.41
GmHsp18.2A	57631	GmHsp17.3B	70.9	82.8	0.84	2e-20	0.37
GmHsp18.2A	57632	GmHsp25.7	46.6	46.6	0.56	2e-11	0.26
GmHsp18.2A	57633	GmHsp25.3	45.4	45.4	0.59	6e-11	0.29
GmHsp18.2A	57634	GmHsp22.4	63.5	76.2	0.67	1e-17	0.38
GmHsp18.2A	57635	GmHsp16.4D	38.1	38.1	0.62	7e-09	0.24
GmHsp18.2A	57636	GmHsp27.3	32.3	32.3	0.71	2e-06	0.21
GmHsp18.2A	57637	GmHsp23.8	42.7	42.7	0.72	4e-10	0.28
GmHsp18.2A	57638	GmHsp15.7B	37.0	37.0	0.66	1e-08	0.22
GmHsp18.2A	57639	GmHsp17.5E	72.8	72.8	0.58	4e-21	0.44
GmHsp18.2A	57640	GmHsp17.6B	65.5	65.5	0.58	1e-18	0.41
GmHsp18.2A	57641	GmHsp17.5F	73.2	73.2	0.58	2e-21	0.44
GmHsp18.2A	57642	GmHsp18.5B	77.0	77.0	0.79	1e-22	0.4
GmHsp18.2A	57643	GmHsp17.4B	78.2	78.2	0.77	3e-23	0.38
GmHsp18.2A	57644	GmHsp15.2	57.4	57.4	0.58	6e-16	0.33
GmHsp18.2A	57645	GmHsp22.2	37.7	37.7	0.58	2e-08	0.28
GmHsp18.2A	57646	GmHsp28.7	39.3	39.3	0.66	1e-08	0.28
GmHsp18.2A	57647	GmHsp17.7B	59.7	59.7	0.71	1e-16	0.42
GmHsp18.2A	57648	GmHsp17.9B	54.3	54.3	0.71	9e-15	0.37
GmHsp18.2A	57649	GmHsp17.9C	97.1	97.1	0.68	4e-30	0.51
GmHsp18.2A	57650	GmHsp18.0A	95.9	95.9	0.58	1e-29	0.53
GmHsp18.2A	57651	GmHsp16.2B	72.0	72.0	0.7	4e-21	0.36
GmHsp18.2A	57652	GmHsp15.4	57.4	57.4	0.58	5e-16	0.35
GmHsp18.2A	57653	GmHsp16.4E	50.1	50.1	0.71	2e-13	0.3
GmHsp18.2A	57654	GmHsp18.0B	296	296	1	3e-108	0.91
GmHsp18.2A	57655	GmHsp22.5	59.7	59.7	0.72	2e-16	0.33
GmHsp18.2A	57656	GmHsp17.9D	96.3	96.3	0.68	7e-30	0.5
GmHsp18.2A	57657	GmHsp23.9	43.9	43.9	0.67	1e-10	0.28
GmHsp18.2A	57658	GmHsp19.5	52.8	69.3	0.61	4e-14	0.31
GmHsp18.2A	57659	GmHsp22.3B	54.3	54.3	0.67	2e-14	0.34
GmHsp18.2A	57660	GmHsp17.9E	85.5	85.5	0.88	7e-26	0.42
GmHsp18.2A	57661	GmHsp22.0	64.3	64.3	0.67	5e-18	0.39
	Accession	Description	Max score	Total score	Query coverage	E value	Max ident	Links
GmHsp17.6A	57611	GmHsp16.4C	168	168	1	5e-58	0.63
GmHsp17.6A	57612	GmHsp17.7A	145	145	0.97	7e-49	0.5
GmHsp17.6A	57613	GmHsp16.2A	108	108	0.83	9e-35	0.43
GmHsp17.6A	57614	GmHsp17.3A	229	229	1	5e-82	0.69
GmHsp17.6A	57615	GmHsp28.6	40.8	40.8	0.61	2e-09	0.26
GmHsp17.6A	57616	GmHsp17.9A	95.5	95.5	0.73	1e-29	0.45
GmHsp17.6A	57617	GmHsp15.9	229	229	1	5e-82	0.74
GmHsp17.6A	57618	GmHsp26.0	72.4	85.1	0.82	1e-20	0.67
GmHsp17.6A	57619	GmHsp17.8A	79.7	79.7	0.62	8e-24	0.47
GmHsp17.6A	57620	GmHsp26.1	72.8	85.1	0.86	8e-21	0.67
GmHsp17.6A	57621	GmHsp17.1	259	259	1	9e-94	0.82
GmHsp17.6A	57622	GmHsp21.6	48.1	48.1	0.4	3e-12	0.4
GmHsp17.6A	57623	GmHsp18.2A	69.3	69.3	0.71	5e-20	0.39
GmHsp17.6A	57624	GmHsp17.6A	308	308	1	6e-113	1
GmHsp17.6A	57625	GmHsp18.5A	275	275	1	6e-100	0.86
GmHsp17.6A	57626	GmHsp17.5A	285	285	1	1e-103	0.91
GmHsp17.6A	57627	GmHsp17.5B	287	287	1	8e-105	0.92
GmHsp17.6A	57628	GmHsp17.5C	293	293	1	7e-107	0.94
GmHsp17.6A	57629	GmHsp17.5D	279	279	1	2e-101	0.88
GmHsp17.6A	57630	GmHsp17.4A	278	278	1	6e-101	0.87
GmHsp17.6A	57631	GmHsp17.3B	274	274	1	1e-99	0.87
GmHsp17.6A	57632	GmHsp25.7	66.2	66.2	0.71	1e-18	0.37
GmHsp17.6A	57633	GmHsp25.3	56.6	69.7	0.62	4e-15	0.3
GmHsp17.6A	57634	GmHsp22.4	126	126	0.96	6e-41	0.49
GmHsp17.6A	57635	GmHsp16.4D	95.5	95.5	0.9	9e-30	0.41
GmHsp17.6A	57636	GmHsp27.3	48.5	48.5	0.57	4e-12	0.31
GmHsp17.6A	57637	GmHsp23.8	66.2	66.2	0.95	1e-18	0.34
GmHsp17.6A	57638	GmHsp15.7B	97.4	97.4	0.87	1e-30	0.38
GmHsp17.6A	57639	GmHsp17.5E	279	279	1	1e-101	0.9
GmHsp17.6A	57640	GmHsp17.6B	271	271	1	1e-98	0.88
GmHsp17.6A	57641	GmHsp17.5F	280	280	1	5e-102	0.91
GmHsp17.6A	57642	GmHsp18.5B	267	267	1	1e-96	0.83
GmHsp17.6A	57643	GmHsp17.4B	247	247	1	8e-89	0.81
GmHsp17.6A	57644	GmHsp15.2	77.4	77.4	0.69	3e-23	0.41
GmHsp17.6A	57645	GmHsp22.2	67.8	67.8	0.88	3e-19	0.3
GmHsp17.6A	57646	GmHsp28.7	39.7	52.7	0.61	5e-09	0.25
GmHsp17.6A	57647	GmHsp17.7B	214	214	1	6e-76	0.73
GmHsp17.6A	57648	GmHsp17.9B	208	208	0.99	1e-73	0.73
GmHsp17.6A	57649	GmHsp17.9C	93.6	93.6	0.62	5e-29	0.47
GmHsp17.6A	57650	GmHsp18.0A	96.3	96.3	0.62	5e-30	0.48
GmHsp17.6A	57651	GmHsp16.2B	108	108	0.69	1e-34	0.5
GmHsp17.6A	57652	GmHsp15.4	77.4	77.4	0.69	3e-23	0.39
GmHsp17.6A	57653	GmHsp16.4E	99.0	99.0	0.83	3e-31	0.47
GmHsp17.6A	57654	GmHsp18.0B	67.0	67.0	0.68	3e-19	0.38
GmHsp17.6A	57655	GmHsp22.5	114	114	0.67	2e-36	0.56
GmHsp17.6A	57656	GmHsp17.9D	92.0	92.0	0.62	2e-28	0.45
GmHsp17.6A	57657	GmHsp23.9	56.6	83.2	0.78	3e-15	0.36
GmHsp17.6A	57658	GmHsp19.5	125	125	0.91	5e-41	0.45
GmHsp17.6A	57659	GmHsp22.3B	110	110	0.88	7e-35	0.49
GmHsp17.6A	57660	GmHsp17.9E	81.3	81.3	0.62	3e-24	0.47
GmHsp17.6A	57661	GmHsp22.0	129	146	0.81	4e-42	0.54
	Accession	Description	Max score	Total score	Query coverage	E value	Max ident	Links
GmHsp18.5A	57611	GmHsp16.4C	171	171	1	4e-59	0.62
GmHsp18.5A	57612	GmHsp17.7A	145	145	0.97	6e-49	0.49
GmHsp18.5A	57613	GmHsp16.2A	106	119	0.72	4e-34	0.47
GmHsp18.5A	57614	GmHsp17.3A	231	231	1	1e-82	0.7
GmHsp18.5A	57615	GmHsp28.6	40.8	40.8	0.58	3e-09	0.25
GmHsp18.5A	57616	GmHsp17.9A	101	101	0.62	6e-32	0.5
GmHsp18.5A	57617	GmHsp15.9	228	228	1	2e-81	0.72
GmHsp18.5A	57618	GmHsp26.0	72.8	86.6	0.84	1e-20	0.35
GmHsp18.5A	57619	GmHsp17.8A	87.0	87.0	0.72	2e-26	0.43
GmHsp18.5A	57620	GmHsp26.1	73.2	85.9	0.87	6e-21	0.67
GmHsp18.5A	57621	GmHsp17.1	263	263	1	4e-95	0.81
GmHsp18.5A	57622	GmHsp21.6	49.3	49.3	0.38	1e-12	0.41
GmHsp18.5A	57623	GmHsp18.2A	76.3	76.3	0.72	2e-22	0.4
GmHsp18.5A	57624	GmHsp17.6A	275	275	1	6e-100	0.86
GmHsp18.5A	57625	GmHsp18.5A	323	323	1	8e-119	1
GmHsp18.5A	57626	GmHsp17.5A	276	276	1	2e-100	0.86
GmHsp18.5A	57627	GmHsp17.5B	279	279	1	3e-101	0.87
GmHsp18.5A	57628	GmHsp17.5C	275	275	1	8e-100	0.86
GmHsp18.5A	57629	GmHsp17.5D	280	280	1	7e-102	0.86
GmHsp18.5A	57630	GmHsp17.4A	279	279	1	2e-101	0.85
GmHsp18.5A	57631	GmHsp17.3B	276	276	1	5e-100	0.84
GmHsp18.5A	57632	GmHsp25.7	68.9	68.9	0.81	2e-19	0.35
GmHsp18.5A	57633	GmHsp25.3	52.4	65.5	0.59	2e-13	0.32
GmHsp18.5A	57634	GmHsp22.4	121	121	0.69	7e-39	0.55
GmHsp18.5A	57635	GmHsp16.4D	98.6	98.6	0.9	6e-31	0.41
GmHsp18.5A	57636	GmHsp27.3	46.6	46.6	0.54	2e-11	0.31
GmHsp18.5A	57637	GmHsp23.8	67.0	67.0	0.95	8e-19	0.33
GmHsp18.5A	57638	GmHsp15.7B	109	109	0.88	3e-35	0.4
GmHsp18.5A	57639	GmHsp17.5E	274	274	1	2e-99	0.86
GmHsp18.5A	57640	GmHsp17.6B	264	264	1	2e-95	0.83
GmHsp18.5A	57641	GmHsp17.5F	275	275	1	1e-99	0.87
GmHsp18.5A	57642	GmHsp18.5B	308	308	1	1e-112	0.94
GmHsp18.5A	57643	GmHsp17.4B	270	270	1	5e-98	0.87
GmHsp18.5A	57644	GmHsp15.2	78.2	78.2	0.57	2e-23	0.45
GmHsp18.5A	57645	GmHsp22.2	66.6	66.6	0.68	9e-19	0.29
GmHsp18.5A	57646	GmHsp28.7	38.5	64.7	0.67	2e-08	0.3
GmHsp18.5A	57647	GmHsp17.7B	220	220	1	3e-78	0.72
GmHsp18.5A	57648	GmHsp17.9B	210	210	0.99	3e-74	0.72
GmHsp18.5A	57649	GmHsp17.9C	102	102	0.75	2e-32	0.43
GmHsp18.5A	57650	GmHsp18.0A	105	105	0.75	3e-33	0.44
GmHsp18.5A	57651	GmHsp16.2B	110	110	0.81	2e-35	0.45
GmHsp18.5A	57652	GmHsp15.4	76.3	76.3	0.56	1e-22	0.41
GmHsp18.5A	57653	GmHsp16.4E	96.7	96.7	0.83	3e-30	0.44
GmHsp18.5A	57654	GmHsp18.0B	70.9	70.9	0.81	2e-20	0.35
GmHsp18.5A	57655	GmHsp22.5	111	111	0.67	3e-35	0.53
GmHsp18.5A	57656	GmHsp17.9D	99.0	99.0	0.75	7e-31	0.41
GmHsp18.5A	57657	GmHsp23.9	52.0	64.7	0.59	1e-13	0.31
GmHsp18.5A	57658	GmHsp19.5	130	130	0.91	8e-43	0.45
GmHsp18.5A	57659	GmHsp22.3B	107	107	0.89	1e-33	0.45
GmHsp18.5A	57660	GmHsp17.9E	88.6	88.6	0.72	5e-27	0.43
GmHsp18.5A	57661	GmHsp22.0	120	136	0.86	1e-38	0.48
	Accession	Description	Max score	Total score	Query coverage	E value	Max ident	Links
GmHsp17.5A	57611	GmHsp16.4C	174	174	1	2e-60	0.66
GmHsp17.5A	57612	GmHsp17.7A	144	144	0.97	8e-49	0.5
GmHsp17.5A	57613	GmHsp16.2A	103	103	0.83	6e-33	0.41
GmHsp17.5A	57614	GmHsp17.3A	242	242	1	4e-87	0.75
GmHsp17.5A	57615	GmHsp28.6	39.3	39.3	0.6	8e-09	0.25
GmHsp17.5A	57616	GmHsp17.9A	98.6	98.6	0.73	7e-31	0.47
GmHsp17.5A	57617	GmHsp15.9	238	238	1	2e-85	0.77
GmHsp17.5A	57618	GmHsp26.0	72.8	85.5	0.82	9e-21	0.67
GmHsp17.5A	57619	GmHsp17.8A	83.2	83.2	0.73	5e-25	0.44
GmHsp17.5A	57620	GmHsp26.1	73.9	86.6	0.86	3e-21	0.67
GmHsp17.5A	57621	GmHsp17.1	266	266	1	1e-96	0.86
GmHsp17.5A	57622	GmHsp21.6	48.5	48.5	0.4	2e-12	0.41
GmHsp17.5A	57623	GmHsp18.2A	75.9	75.9	0.71	3e-22	0.41
GmHsp17.5A	57624	GmHsp17.6A	285	285	1	1e-103	0.91
GmHsp17.5A	57625	GmHsp18.5A	276	276	1	2e-100	0.86
GmHsp17.5A	57626	GmHsp17.5A	309	309	1	2e-113	1
GmHsp17.5A	57627	GmHsp17.5B	300	300	1	5e-110	0.97
GmHsp17.5A	57628	GmHsp17.5C	289	289	1	2e-105	0.93
GmHsp17.5A	57629	GmHsp17.5D	285	285	1	4e-104	0.91
GmHsp17.5A	57630	GmHsp17.4A	286	286	1	4e-104	0.91
GmHsp17.5A	57631	GmHsp17.3B	280	280	1	4e-102	0.9
GmHsp17.5A	57632	GmHsp25.7	64.7	86.3	0.66	5e-18	0.38
GmHsp17.5A	57633	GmHsp25.3	53.9	67.0	0.6	3e-14	0.31
GmHsp17.5A	57634	GmHsp22.4	122	122	0.86	1e-39	0.49
GmHsp17.5A	57635	GmHsp16.4D	102	117	0.9	2e-32	0.45
GmHsp17.5A	57636	GmHsp27.3	45.8	45.8	0.57	3e-11	0.3
GmHsp17.5A	57637	GmHsp23.8	65.1	65.1	0.94	3e-18	0.34
GmHsp17.5A	57638	GmHsp15.7B	108	108	0.87	6e-35	0.42
GmHsp17.5A	57639	GmHsp17.5E	280	280	1	4e-102	0.9
GmHsp17.5A	57640	GmHsp17.6B	278	278	1	4e-101	0.9
GmHsp17.5A	57641	GmHsp17.5F	281	281	1	1e-102	0.91
GmHsp17.5A	57642	GmHsp18.5B	269	269	1	2e-97	0.83
GmHsp17.5A	57643	GmHsp17.4B	244	244	1	5e-88	0.8
GmHsp17.5A	57644	GmHsp15.2	79.7	79.7	0.69	4e-24	0.42
GmHsp17.5A	57645	GmHsp22.2	70.5	70.5	0.88	3e-20	0.31
GmHsp17.5A	57646	GmHsp28.7	38.1	51.6	0.6	2e-08	0.24
GmHsp17.5A	57647	GmHsp17.7B	220	220	1	3e-78	0.75
GmHsp17.5A	57648	GmHsp17.9B	216	216	0.99	1e-76	0.77
GmHsp17.5A	57649	GmHsp17.9C	97.1	97.1	0.71	3e-30	0.45
GmHsp17.5A	57650	GmHsp18.0A	99.4	99.4	0.71	3e-31	0.46
GmHsp17.5A	57651	GmHsp16.2B	104	104	0.83	2e-33	0.45
GmHsp17.5A	57652	GmHsp15.4	80.1	80.1	0.71	3e-24	0.38
GmHsp17.5A	57653	GmHsp16.4E	103	103	0.83	6e-33	0.48
GmHsp17.5A	57654	GmHsp18.0B	72.8	72.8	0.82	3e-21	0.37
GmHsp17.5A	57655	GmHsp22.5	115	115	0.92	1e-36	0.5
GmHsp17.5A	57656	GmHsp17.9D	94.0	94.0	0.71	5e-29	0.44
GmHsp17.5A	57657	GmHsp23.9	53.9	67.4	0.6	3e-14	0.33
GmHsp17.5A	57658	GmHsp19.5	128	128	0.91	3e-42	0.45
GmHsp17.5A	57659	GmHsp22.3B	109	109	0.88	2e-34	0.48
GmHsp17.5A	57660	GmHsp17.9E	84.7	84.7	0.73	1e-25	0.44
GmHsp17.5A	57661	GmHsp22.0	124	141	0.86	3e-40	0.5
	Accession	Description	Max score	Total score	Query coverage	E value	Max ident	Links
GmHsp17.5B	57611	GmHsp16.4C	176	176	1	3e-61	0.65
GmHsp17.5B	57612	GmHsp17.7A	148	148	0.97	4e-50	0.51
GmHsp17.5B	57613	GmHsp16.2A	101	101	0.83	5e-32	0.41
GmHsp17.5B	57614	GmHsp17.3A	240	240	1	3e-86	0.73
GmHsp17.5B	57615	GmHsp28.6	37.0	37.0	0.6	5e-08	0.24
GmHsp17.5B	57616	GmHsp17.9A	98.2	98.2	0.73	9e-31	0.47
GmHsp17.5B	57617	GmHsp15.9	238	238	1	2e-85	0.76
GmHsp17.5B	57618	GmHsp26.0	71.6	71.6	0.82	2e-20	0.31
GmHsp17.5B	57619	GmHsp17.8A	82.4	82.4	0.73	8e-25	0.44
GmHsp17.5B	57620	GmHsp26.1	72.8	72.8	0.86	8e-21	0.31
GmHsp17.5B	57621	GmHsp17.1	267	267	1	9e-97	0.85
GmHsp17.5B	57622	GmHsp21.6	49.3	49.3	0.4	1e-12	0.41
GmHsp17.5B	57623	GmHsp18.2A	75.1	75.1	0.59	4e-22	0.45
GmHsp17.5B	57624	GmHsp17.6A	287	287	1	8e-105	0.92
GmHsp17.5B	57625	GmHsp18.5A	279	279	1	3e-101	0.87
GmHsp17.5B	57626	GmHsp17.5A	300	300	1	5e-110	0.97
GmHsp17.5B	57627	GmHsp17.5B	310	310	1	1e-113	1
GmHsp17.5B	57628	GmHsp17.5C	291	291	1	2e-106	0.93
GmHsp17.5B	57629	GmHsp17.5D	285	285	1	5e-104	0.9
GmHsp17.5B	57630	GmHsp17.4A	285	285	1	4e-104	0.9
GmHsp17.5B	57631	GmHsp17.3B	280	280	1	4e-102	0.89
GmHsp17.5B	57632	GmHsp25.7	64.7	88.2	0.66	5e-18	0.37
GmHsp17.5B	57633	GmHsp25.3	52.4	65.5	0.62	1e-13	0.32
GmHsp17.5B	57634	GmHsp22.4	121	121	0.86	4e-39	0.48
GmHsp17.5B	57635	GmHsp16.4D	99.0	114	0.9	4e-31	0.45
GmHsp17.5B	57636	GmHsp27.3	44.3	44.3	0.57	1e-10	0.3
GmHsp17.5B	57637	GmHsp23.8	62.8	62.8	0.94	2e-17	0.34
GmHsp17.5B	57638	GmHsp15.7B	108	108	0.87	1e-34	0.41
GmHsp17.5B	57639	GmHsp17.5E	283	283	1	5e-103	0.91
GmHsp17.5B	57640	GmHsp17.6B	280	280	1	4e-102	0.91
GmHsp17.5B	57641	GmHsp17.5F	284	284	1	2e-103	0.92
GmHsp17.5B	57642	GmHsp18.5B	271	271	1	5e-98	0.84
GmHsp17.5B	57643	GmHsp17.4B	246	246	1	9e-89	0.81
GmHsp17.5B	57644	GmHsp15.2	76.6	76.6	0.69	7e-23	0.4
GmHsp17.5B	57645	GmHsp22.2	67.0	67.0	0.88	5e-19	0.3
GmHsp17.5B	57646	GmHsp28.7	36.2	49.3	0.6	8e-08	0.25
GmHsp17.5B	57647	GmHsp17.7B	220	220	1	3e-78	0.75
GmHsp17.5B	57648	GmHsp17.9B	216	216	0.99	7e-77	0.76
GmHsp17.5B	57649	GmHsp17.9C	98.6	98.6	0.71	8e-31	0.46
GmHsp17.5B	57650	GmHsp18.0A	100	100	0.88	1e-31	0.43
GmHsp17.5B	57651	GmHsp16.2B	102	113	0.7	1e-32	0.6
GmHsp17.5B	57652	GmHsp15.4	77.8	77.8	0.71	3e-23	0.36
GmHsp17.5B	57653	GmHsp16.4E	104	104	0.83	3e-33	0.47
GmHsp17.5B	57654	GmHsp18.0B	73.2	73.2	0.68	3e-21	0.4
GmHsp17.5B	57655	GmHsp22.5	112	112	0.99	8e-36	0.46
GmHsp17.5B	57656	GmHsp17.9D	95.5	95.5	0.71	1e-29	0.45
GmHsp17.5B	57657	GmHsp23.9	52.4	78.5	0.67	9e-14	0.33
GmHsp17.5B	57658	GmHsp19.5	128	128	0.91	5e-42	0.45
GmHsp17.5B	57659	GmHsp22.3B	107	107	0.88	1e-33	0.46
GmHsp17.5B	57660	GmHsp17.9E	84.0	84.0	0.73	2e-25	0.44
GmHsp17.5B	57661	GmHsp22.0	122	140	0.86	9e-40	0.49
	Accession	Description	Max score	Total score	Query coverage	E value	Max ident	Links
GmHsp17.5C	57611	GmHsp16.4C	172	172	1	1e-59	0.65
GmHsp17.5C	57612	GmHsp17.7A	146	146	0.97	2e-49	0.5
GmHsp17.5C	57613	GmHsp16.2A	106	106	0.83	4e-34	0.43
GmHsp17.5C	57614	GmHsp17.3A	231	231	1	2e-82	0.71
GmHsp17.5C	57615	GmHsp28.6	39.3	39.3	0.61	8e-09	0.25
GmHsp17.5C	57616	GmHsp17.9A	99.8	99.8	0.73	3e-31	0.47
GmHsp17.5C	57617	GmHsp15.9	229	229	1	3e-82	0.74
GmHsp17.5C	57618	GmHsp26.0	73.9	86.6	0.86	4e-21	0.67
GmHsp17.5C	57619	GmHsp17.8A	84.0	84.0	0.73	2e-25	0.44
GmHsp17.5C	57620	GmHsp26.1	73.2	85.5	0.86	5e-21	0.67
GmHsp17.5C	57621	GmHsp17.1	262	262	1	8e-95	0.84
GmHsp17.5C	57622	GmHsp21.6	48.9	48.9	0.4	2e-12	0.41
GmHsp17.5C	57623	GmHsp18.2A	71.2	71.2	0.59	1e-20	0.43
GmHsp17.5C	57624	GmHsp17.6A	293	293	1	7e-107	0.94
GmHsp17.5C	57625	GmHsp18.5A	275	275	1	8e-100	0.86
GmHsp17.5C	57626	GmHsp17.5A	289	289	1	2e-105	0.93
GmHsp17.5C	57627	GmHsp17.5B	291	291	1	2e-106	0.93
GmHsp17.5C	57628	GmHsp17.5C	308	308	1	4e-113	1
GmHsp17.5C	57629	GmHsp17.5D	282	282	1	1e-102	0.9
GmHsp17.5C	57630	GmHsp17.4A	282	282	1	8e-103	0.9
GmHsp17.5C	57631	GmHsp17.3B	277	277	1	8e-101	0.89
GmHsp17.5C	57632	GmHsp25.7	67.0	67.0	0.71	7e-19	0.38
GmHsp17.5C	57633	GmHsp25.3	55.5	68.9	0.62	1e-14	0.3
GmHsp17.5C	57634	GmHsp22.4	128	128	0.96	9e-42	0.49
GmHsp17.5C	57635	GmHsp16.4D	95.9	111	0.9	5e-30	0.45
GmHsp17.5C	57636	GmHsp27.3	47.4	47.4	0.57	1e-11	0.3
GmHsp17.5C	57637	GmHsp23.8	67.0	67.0	0.94	7e-19	0.35
GmHsp17.5C	57638	GmHsp15.7B	102	102	0.87	1e-32	0.4
GmHsp17.5C	57639	GmHsp17.5E	281	281	1	2e-102	0.91
GmHsp17.5C	57640	GmHsp17.6B	282	282	1	1e-102	0.91
GmHsp17.5C	57641	GmHsp17.5F	283	283	1	6e-103	0.92
GmHsp17.5C	57642	GmHsp18.5B	266	266	1	2e-96	0.83
GmHsp17.5C	57643	GmHsp17.4B	241	241	1	8e-87	0.79
GmHsp17.5C	57644	GmHsp15.2	75.9	75.9	0.69	1e-22	0.4
GmHsp17.5C	57645	GmHsp22.2	67.0	67.0	0.6	5e-19	0.32
GmHsp17.5C	57646	GmHsp28.7	38.1	51.6	0.61	2e-08	0.25
GmHsp17.5C	57647	GmHsp17.7B	214	214	1	4e-76	0.73
GmHsp17.5C	57648	GmHsp17.9B	210	210	0.99	4e-74	0.73
GmHsp17.5C	57649	GmHsp17.9C	97.1	97.1	0.71	3e-30	0.45
GmHsp17.5C	57650	GmHsp18.0A	99.4	99.4	0.71	3e-31	0.46
GmHsp17.5C	57651	GmHsp16.2B	107	107	0.69	2e-34	0.49
GmHsp17.5C	57652	GmHsp15.4	76.3	76.3	0.71	9e-23	0.35
GmHsp17.5C	57653	GmHsp16.4E	99.8	99.8	0.83	2e-31	0.46
GmHsp17.5C	57654	GmHsp18.0B	68.6	68.6	0.68	1e-19	0.39
GmHsp17.5C	57655	GmHsp22.5	117	117	0.96	2e-37	0.46
GmHsp17.5C	57656	GmHsp17.9D	94.0	94.0	0.71	5e-29	0.44
GmHsp17.5C	57657	GmHsp23.9	55.8	69.7	0.67	5e-15	0.33
GmHsp17.5C	57658	GmHsp19.5	124	124	0.91	2e-40	0.45
GmHsp17.5C	57659	GmHsp22.3B	111	111	0.88	4e-35	0.46
GmHsp17.5C	57660	GmHsp17.9E	85.1	85.1	0.73	8e-26	0.44
GmHsp17.5C	57661	GmHsp22.0	130	148	0.96	1e-42	0.51
	Accession	Description	Max score	Total score	Query coverage	E value	Max ident	Links
GmHsp17.5D	57611	GmHsp16.4C	177	177	1	9e-62	0.66
GmHsp17.5D	57612	GmHsp17.7A	147	147	0.98	1e-49	0.49
GmHsp17.5D	57613	GmHsp16.2A	104	104	0.83	3e-33	0.41
GmHsp17.5D	57614	GmHsp17.3A	238	238	1	3e-85	0.72
GmHsp17.5D	57615	GmHsp28.6	40.4	40.4	0.61	3e-09	0.26
GmHsp17.5D	57616	GmHsp17.9A	96.7	96.7	0.62	5e-30	0.51
GmHsp17.5D	57617	GmHsp15.9	237	237	1	3e-85	0.77
GmHsp17.5D	57618	GmHsp26.0	72.4	101	0.92	1e-20	0.67
GmHsp17.5D	57619	GmHsp17.8A	81.6	81.6	0.62	2e-24	0.47
GmHsp17.5D	57620	GmHsp26.1	73.6	100	0.92	4e-21	0.67
GmHsp17.5D	57621	GmHsp17.1	267	267	1	5e-97	0.86
GmHsp17.5D	57622	GmHsp21.6	50.8	50.8	0.4	3e-13	0.43
GmHsp17.5D	57623	GmHsp18.2A	72.8	72.8	0.77	3e-21	0.37
GmHsp17.5D	57624	GmHsp17.6A	279	279	1	2e-101	0.88
GmHsp17.5D	57625	GmHsp18.5A	280	280	1	7e-102	0.86
GmHsp17.5D	57626	GmHsp17.5A	285	285	1	4e-104	0.91
GmHsp17.5D	57627	GmHsp17.5B	285	285	1	5e-104	0.9
GmHsp17.5D	57628	GmHsp17.5C	282	282	1	1e-102	0.9
GmHsp17.5D	57629	GmHsp17.5D	307	307	1	1e-112	1
GmHsp17.5D	57630	GmHsp17.4A	296	296	1	3e-108	0.95
GmHsp17.5D	57631	GmHsp17.3B	299	299	1	1e-109	0.97
GmHsp17.5D	57632	GmHsp25.7	66.2	66.2	0.71	1e-18	0.38
GmHsp17.5D	57633	GmHsp25.3	52.0	52.0	0.62	2e-13	0.28
GmHsp17.5D	57634	GmHsp22.4	126	138	0.86	4e-41	0.51
GmHsp17.5D	57635	GmHsp16.4D	100	100	0.9	9e-32	0.41
GmHsp17.5D	57636	GmHsp27.3	46.2	46.2	0.79	3e-11	0.25
GmHsp17.5D	57637	GmHsp23.8	62.8	62.8	0.9	2e-17	0.33
GmHsp17.5D	57638	GmHsp15.7B	106	106	0.87	4e-34	0.4
GmHsp17.5D	57639	GmHsp17.5E	278	278	1	4e-101	0.89
GmHsp17.5D	57640	GmHsp17.6B	266	266	1	1e-96	0.86
GmHsp17.5D	57641	GmHsp17.5F	279	279	1	2e-101	0.9
GmHsp17.5D	57642	GmHsp18.5B	275	275	1	6e-100	0.84
GmHsp17.5D	57643	GmHsp17.4B	249	249	1	1e-89	0.79
GmHsp17.5D	57644	GmHsp15.2	79.7	79.7	0.71	5e-24	0.39
GmHsp17.5D	57645	GmHsp22.2	62.8	62.8	0.75	1e-17	0.29
GmHsp17.5D	57646	GmHsp28.7	39.7	51.6	0.61	6e-09	0.36
GmHsp17.5D	57647	GmHsp17.7B	218	218	1	1e-77	0.73
GmHsp17.5D	57648	GmHsp17.9B	216	216	0.99	8e-77	0.75
GmHsp17.5D	57649	GmHsp17.9C	95.5	95.5	0.71	1e-29	0.44
GmHsp17.5D	57650	GmHsp18.0A	97.8	97.8	0.71	1e-30	0.45
GmHsp17.5D	57651	GmHsp16.2B	104	104	0.68	2e-33	0.47
GmHsp17.5D	57652	GmHsp15.4	80.1	80.1	0.71	3e-24	0.38
GmHsp17.5D	57653	GmHsp16.4E	103	103	0.83	7e-33	0.49
GmHsp17.5D	57654	GmHsp18.0B	68.9	68.9	0.77	7e-20	0.36
GmHsp17.5D	57655	GmHsp22.5	114	114	0.99	2e-36	0.45
GmHsp17.5D	57656	GmHsp17.9D	93.6	93.6	0.62	5e-29	0.45
GmHsp17.5D	57657	GmHsp23.9	52.4	52.4	0.67	1e-13	0.27
GmHsp17.5D	57658	GmHsp19.5	130	130	0.99	5e-43	0.45
GmHsp17.5D	57659	GmHsp22.3B	112	112	0.88	9e-36	0.47
GmHsp17.5D	57660	GmHsp17.9E	82.8	82.8	0.62	6e-25	0.47
GmHsp17.5D	57661	GmHsp22.0	125	157	0.86	1e-40	0.51
	Accession	Description	Max score	Total score	Query coverage	E value	Max ident	Links
GmHsp17.4A	57611	GmHsp16.4C	177	177	1	7e-62	0.65
GmHsp17.4A	57612	GmHsp17.7A	144	144	0.97	2e-48	0.49
GmHsp17.4A	57613	GmHsp16.2A	102	102	0.83	2e-32	0.41
GmHsp17.4A	57614	GmHsp17.3A	238	238	1	3e-85	0.71
GmHsp17.4A	57615	GmHsp28.6	40.0	40.0	0.61	4e-09	0.26
GmHsp17.4A	57616	GmHsp17.9A	94.7	94.7	0.73	2e-29	0.44
GmHsp17.4A	57617	GmHsp15.9	235	235	1	2e-84	0.75
GmHsp17.4A	57618	GmHsp26.0	70.1	82.8	0.83	7e-20	0.67
GmHsp17.4A	57619	GmHsp17.8A	79.0	79.0	0.73	2e-23	0.42
GmHsp17.4A	57620	GmHsp26.1	71.2	83.9	0.86	3e-20	0.67
GmHsp17.4A	57621	GmHsp17.1	268	268	1	4e-97	0.85
GmHsp17.4A	57622	GmHsp21.6	54.3	54.3	0.4	2e-14	0.46
GmHsp17.4A	57623	GmHsp18.2A	68.6	68.6	0.6	1e-19	0.41
GmHsp17.4A	57624	GmHsp17.6A	278	278	1	6e-101	0.87
GmHsp17.4A	57625	GmHsp18.5A	279	279	1	2e-101	0.85
GmHsp17.4A	57626	GmHsp17.5A	286	286	1	4e-104	0.91
GmHsp17.4A	57627	GmHsp17.5B	285	285	1	4e-104	0.9
GmHsp17.4A	57628	GmHsp17.5C	282	282	1	8e-103	0.9
GmHsp17.4A	57629	GmHsp17.5D	296	296	1	3e-108	0.95
GmHsp17.4A	57630	GmHsp17.4A	308	308	1	4e-113	1
GmHsp17.4A	57631	GmHsp17.3B	291	291	1	2e-106	0.93
GmHsp17.4A	57632	GmHsp25.7	68.9	68.9	0.71	2e-19	0.39
GmHsp17.4A	57633	GmHsp25.3	48.1	48.1	0.62	4e-12	0.26
GmHsp17.4A	57634	GmHsp22.4	127	127	0.86	2e-41	0.5
GmHsp17.4A	57635	GmHsp16.4D	99.4	99.4	1	3e-31	0.38
GmHsp17.4A	57636	GmHsp27.3	43.5	43.5	0.79	2e-10	0.24
GmHsp17.4A	57637	GmHsp23.8	67.8	67.8	0.9	3e-19	0.35
GmHsp17.4A	57638	GmHsp15.7B	108	108	0.87	9e-35	0.4
GmHsp17.4A	57639	GmHsp17.5E	277	277	1	6e-101	0.88
GmHsp17.4A	57640	GmHsp17.6B	266	266	1	3e-96	0.85
GmHsp17.4A	57641	GmHsp17.5F	278	278	1	3e-101	0.89
GmHsp17.4A	57642	GmHsp18.5B	274	274	1	2e-99	0.83
GmHsp17.4A	57643	GmHsp17.4B	246	246	1	2e-88	0.78
GmHsp17.4A	57644	GmHsp15.2	79.0	79.0	0.69	9e-24	0.41
GmHsp17.4A	57645	GmHsp22.2	58.9	58.9	0.75	3e-16	0.27
GmHsp17.4A	57646	GmHsp28.7	39.3	51.6	0.61	7e-09	0.36
GmHsp17.4A	57647	GmHsp17.7B	218	218	1	2e-77	0.73
GmHsp17.4A	57648	GmHsp17.9B	216	216	0.99	1e-76	0.74
GmHsp17.4A	57649	GmHsp17.9C	94.0	94.0	0.71	5e-29	0.43
GmHsp17.4A	57650	GmHsp18.0A	97.1	97.1	0.88	3e-30	0.4
GmHsp17.4A	57651	GmHsp16.2B	102	102	0.68	1e-32	0.47
GmHsp17.4A	57652	GmHsp15.4	79.0	79.0	0.71	9e-24	0.37
GmHsp17.4A	57653	GmHsp16.4E	99.8	99.8	0.83	2e-31	0.46
GmHsp17.4A	57654	GmHsp18.0B	65.9	65.9	0.68	9e-19	0.37
GmHsp17.4A	57655	GmHsp22.5	117	117	0.99	1e-37	0.46
GmHsp17.4A	57656	GmHsp17.9D	91.7	91.7	0.62	3e-28	0.44
GmHsp17.4A	57657	GmHsp23.9	48.5	48.5	0.67	3e-12	0.25
GmHsp17.4A	57658	GmHsp19.5	124	124	0.91	2e-40	0.43
GmHsp17.4A	57659	GmHsp22.3B	110	110	0.88	5e-35	0.46
GmHsp17.4A	57660	GmHsp17.9E	80.1	80.1	0.73	6e-24	0.42
GmHsp17.4A	57661	GmHsp22.0	125	143	0.86	7e-41	0.5
	Accession	Description	Max score	Total score	Query coverage	E value	Max ident	Links
GmHsp17.3B	57611	GmHsp16.4C	177	177	1	1e-61	0.66
GmHsp17.3B	57612	GmHsp17.7A	144	144	0.98	1e-48	0.48
GmHsp17.3B	57613	GmHsp16.2A	104	104	0.83	3e-33	0.41
GmHsp17.3B	57614	GmHsp17.3A	238	238	1	2e-85	0.72
GmHsp17.3B	57615	GmHsp28.6	37.0	37.0	0.61	5e-08	0.25
GmHsp17.3B	57616	GmHsp17.9A	89.4	89.4	0.62	2e-27	0.47
GmHsp17.3B	57617	GmHsp15.9	232	232	1	2e-83	0.76
GmHsp17.3B	57618	GmHsp26.0	67.8	96.6	0.92	5e-19	0.67
GmHsp17.3B	57619	GmHsp17.8A	78.2	78.2	0.62	3e-23	0.47
GmHsp17.3B	57620	GmHsp26.1	68.9	96.3	0.92	2e-19	0.67
GmHsp17.3B	57621	GmHsp17.1	264	264	1	1e-95	0.85
GmHsp17.3B	57622	GmHsp21.6	48.5	65.1	0.52	2e-12	0.43
GmHsp17.3B	57623	GmHsp18.2A	70.9	70.9	0.77	2e-20	0.37
GmHsp17.3B	57624	GmHsp17.6A	274	274	1	1e-99	0.87
GmHsp17.3B	57625	GmHsp18.5A	276	276	1	5e-100	0.84
GmHsp17.3B	57626	GmHsp17.5A	280	280	1	4e-102	0.9
GmHsp17.3B	57627	GmHsp17.5B	280	280	1	4e-102	0.89
GmHsp17.3B	57628	GmHsp17.5C	277	277	1	8e-101	0.89
GmHsp17.3B	57629	GmHsp17.5D	299	299	1	1e-109	0.97
GmHsp17.3B	57630	GmHsp17.4A	291	291	1	2e-106	0.93
GmHsp17.3B	57631	GmHsp17.3B	306	306	1	2e-112	1
GmHsp17.3B	57632	GmHsp25.7	63.2	63.2	0.71	2e-17	0.37
GmHsp17.3B	57633	GmHsp25.3	49.3	49.3	0.62	2e-12	0.28
GmHsp17.3B	57634	GmHsp22.4	124	124	0.83	3e-40	0.51
GmHsp17.3B	57635	GmHsp16.4D	98.2	98.2	0.9	8e-31	0.41
GmHsp17.3B	57636	GmHsp27.3	43.1	43.1	0.79	3e-10	0.24
GmHsp17.3B	57637	GmHsp23.8	62.0	62.0	0.9	3e-17	0.34
GmHsp17.3B	57638	GmHsp15.7B	104	104	0.87	2e-33	0.4
GmHsp17.3B	57639	GmHsp17.5E	276	276	1	2e-100	0.89
GmHsp17.3B	57640	GmHsp17.6B	261	261	1	2e-94	0.84
GmHsp17.3B	57641	GmHsp17.5F	276	276	1	2e-100	0.89
GmHsp17.3B	57642	GmHsp18.5B	271	271	1	4e-98	0.83
GmHsp17.3B	57643	GmHsp17.4B	242	242	1	5e-87	0.78
GmHsp17.3B	57644	GmHsp15.2	77.0	77.0	0.71	5e-23	0.39
GmHsp17.3B	57645	GmHsp22.2	65.5	65.5	0.83	2e-18	0.32
GmHsp17.3B	57646	GmHsp28.7	35.8	47.7	0.61	1e-07	0.36
GmHsp17.3B	57647	GmHsp17.7B	218	218	1	1e-77	0.73
GmHsp17.3B	57648	GmHsp17.9B	218	218	0.99	2e-77	0.75
GmHsp17.3B	57649	GmHsp17.9C	88.2	88.2	0.71	7e-27	0.41
GmHsp17.3B	57650	GmHsp18.0A	90.5	90.5	0.62	8e-28	0.45
GmHsp17.3B	57651	GmHsp16.2B	104	104	0.68	3e-33	0.47
GmHsp17.3B	57652	GmHsp15.4	77.8	77.8	0.71	2e-23	0.37
GmHsp17.3B	57653	GmHsp16.4E	104	104	0.83	2e-33	0.49
GmHsp17.3B	57654	GmHsp18.0B	67.0	67.0	0.73	3e-19	0.37
GmHsp17.3B	57655	GmHsp22.5	112	112	0.96	9e-36	0.46
GmHsp17.3B	57656	GmHsp17.9D	90.1	90.1	0.62	1e-27	0.44
GmHsp17.3B	57657	GmHsp23.9	49.7	62.0	0.8	1e-12	0.36
GmHsp17.3B	57658	GmHsp19.5	125	125	0.91	5e-41	0.45
GmHsp17.3B	57659	GmHsp22.3B	108	108	0.88	3e-34	0.46
GmHsp17.3B	57660	GmHsp17.9E	79.3	79.3	0.62	1e-23	0.47
GmHsp17.3B	57661	GmHsp22.0	123	152	0.88	8e-40	0.5
	Accession	Description	Max score	Total score	Query coverage	E value	Max ident	Links
GmHsp25.7	57611	GmHsp16.4C	62.0	62.0	0.47	3e-17	0.35
GmHsp25.7	57612	GmHsp17.7A	63.9	80.5	0.46	1e-17	0.32
GmHsp25.7	57613	GmHsp16.2A	63.2	75.1	0.43	1e-17	0.43
GmHsp25.7	57614	GmHsp17.3A	69.7	92.4	0.44	8e-20	0.35
GmHsp25.7	57615	GmHsp28.6	42.0	42.0	0.39	2e-09	0.29
GmHsp25.7	57616	GmHsp17.9A	59.7	59.7	0.4	3e-16	0.33
GmHsp25.7	57617	GmHsp15.9	63.9	80.1	0.52	8e-18	0.35
GmHsp25.7	57618	GmHsp26.0	94.4	94.4	0.53	9e-28	0.39
GmHsp25.7	57619	GmHsp17.8A	41.6	41.6	0.4	1e-09	0.32
GmHsp25.7	57620	GmHsp26.1	97.1	97.1	0.51	1e-28	0.42
GmHsp25.7	57621	GmHsp17.1	74.7	95.5	0.44	2e-21	0.4
GmHsp25.7	57622	GmHsp21.6	218	218	1	8e-76	0.55
GmHsp25.7	57623	GmHsp18.2A	51.6	65.5	0.51	3e-13	0.31
GmHsp25.7	57624	GmHsp17.6A	75.5	75.5	0.47	9e-22	0.37
GmHsp25.7	57625	GmHsp18.5A	78.2	78.2	0.63	1e-22	0.35
GmHsp25.7	57626	GmHsp17.5A	74.3	95.1	0.44	3e-21	0.38
GmHsp25.7	57627	GmHsp17.5B	73.6	96.3	0.44	4e-21	0.38
GmHsp25.7	57628	GmHsp17.5C	76.3	76.3	0.47	5e-22	0.38
GmHsp25.7	57629	GmHsp17.5D	75.1	75.1	0.47	1e-21	0.38
GmHsp25.7	57630	GmHsp17.4A	78.2	78.2	0.47	1e-22	0.39
GmHsp25.7	57631	GmHsp17.3B	70.5	70.5	0.47	5e-20	0.37
GmHsp25.7	57632	GmHsp25.7	468	468	1	2e-173	1
GmHsp25.7	57633	GmHsp25.3	75.5	115	0.46	3e-21	0.38
GmHsp25.7	57634	GmHsp22.4	50.1	50.1	0.41	2e-12	0.31
GmHsp25.7	57635	GmHsp16.4D	43.5	57.8	0.52	2e-10	0.47
GmHsp25.7	57636	GmHsp27.3	70.9	70.9	0.42	1e-19	0.35
GmHsp25.7	57637	GmHsp23.8	69.3	69.3	0.44	3e-19	0.41
GmHsp25.7	57638	GmHsp15.7B	39.7	55.8	0.55	3e-09	0.53
GmHsp25.7	57639	GmHsp17.5E	75.9	75.9	0.47	7e-22	0.37
GmHsp25.7	57640	GmHsp17.6B	75.9	97.8	0.44	7e-22	0.4
GmHsp25.7	57641	GmHsp17.5F	77.0	77.0	0.47	3e-22	0.37
GmHsp25.7	57642	GmHsp18.5B	80.5	80.5	0.63	2e-23	0.35
GmHsp25.7	57643	GmHsp17.4B	75.9	75.9	0.53	7e-22	0.34
GmHsp25.7	57644	GmHsp15.2	37.4	37.4	0.38	2e-08	0.24
GmHsp25.7	57645	GmHsp22.2	48.9	48.9	0.36	5e-12	0.33
GmHsp25.7	57646	GmHsp28.7	43.1	43.1	0.39	1e-09	0.29
GmHsp25.7	57647	GmHsp17.7B	55.8	79.3	0.44	8e-15	0.34
GmHsp25.7	57648	GmHsp17.9B	56.6	69.3	0.74	4e-15	0.39
GmHsp25.7	57649	GmHsp17.9C	58.5	58.5	0.4	8e-16	0.34
GmHsp25.7	57650	GmHsp18.0A	60.1	60.1	0.4	3e-16	0.34
GmHsp25.7	57651	GmHsp16.2B	63.9	63.9	0.4	8e-18	0.33
GmHsp25.7	57652	GmHsp15.4	39.3	39.3	0.38	4e-09	0.26
GmHsp25.7	57653	GmHsp16.4E	49.3	62.8	0.39	1e-12	0.35
GmHsp25.7	57654	GmHsp18.0B	43.5	57.8	0.47	2e-10	0.3
GmHsp25.7	57655	GmHsp22.5	45.4	59.7	0.53	9e-11	0.43
GmHsp25.7	57656	GmHsp17.9D	56.6	56.6	0.39	5e-15	0.34
GmHsp25.7	57657	GmHsp23.9	74.3	102	0.56	6e-21	0.4
GmHsp25.7	57658	GmHsp19.5	55.8	73.9	0.39	9e-15	0.33
GmHsp25.7	57659	GmHsp22.3B	34.3	34.3	0.38	6e-07	0.29
GmHsp25.7	57660	GmHsp17.9E	42.7	42.7	0.4	4e-10	0.32
GmHsp25.7	57661	GmHsp22.0	50.4	75.1	0.44	1e-12	0.38
	Accession	Description	Max score	Total score	Query coverage	E value	Max ident	Links
GmHsp25.3	57611	GmHsp16.4C	38.1	52.4	0.48	1e-08	0.56
GmHsp25.3	57612	GmHsp17.7A	47.8	47.8	0.39	7e-12	0.3
GmHsp25.3	57613	GmHsp16.2A	56.6	56.6	0.37	3e-15	0.36
GmHsp25.3	57614	GmHsp17.3A	54.3	54.3	0.42	2e-14	0.34
GmHsp25.3	57615	GmHsp28.6	38.9	38.9	0.42	3e-08	0.26
GmHsp25.3	57616	GmHsp17.9A	52.0	69.7	0.64	2e-13	0.5
GmHsp25.3	57617	GmHsp15.9	49.3	49.3	0.44	1e-12	0.27
GmHsp25.3	57618	GmHsp26.0	125	125	0.73	3e-39	0.38
GmHsp25.3	57619	GmHsp17.8A	42.7	60.1	0.49	5e-10	0.5
GmHsp25.3	57620	GmHsp26.1	127	127	0.73	8e-40	0.4
GmHsp25.3	57621	GmHsp17.1	56.6	71.6	0.47	4e-15	0.3
GmHsp25.3	57622	GmHsp21.6	56.2	56.2	0.67	1e-14	0.27
GmHsp25.3	57623	GmHsp18.2A	45.4	45.4	0.42	6e-11	0.29
GmHsp25.3	57624	GmHsp17.6A	56.6	69.7	0.64	4e-15	0.3
GmHsp25.3	57625	GmHsp18.5A	52.4	65.5	0.52	2e-13	0.32
GmHsp25.3	57626	GmHsp17.5A	53.9	67.0	0.5	3e-14	0.31
GmHsp25.3	57627	GmHsp17.5B	52.4	65.5	0.52	1e-13	0.32
GmHsp25.3	57628	GmHsp17.5C	55.5	68.9	0.65	1e-14	0.3
GmHsp25.3	57629	GmHsp17.5D	52.0	52.0	0.44	2e-13	0.28
GmHsp25.3	57630	GmHsp17.4A	48.1	48.1	0.44	4e-12	0.26
GmHsp25.3	57631	GmHsp17.3B	49.3	49.3	0.44	2e-12	0.28
GmHsp25.3	57632	GmHsp25.7	59.3	72.4	0.5	2e-15	0.38
GmHsp25.3	57633	GmHsp25.3	471	471	1	2e-174	1
GmHsp25.3	57634	GmHsp22.4	48.1	48.1	0.44	1e-11	0.29
GmHsp25.3	57635	GmHsp16.4D	34.3	51.2	0.42	3e-07	0.38
GmHsp25.3	57636	GmHsp27.3	141	153	0.75	3e-45	0.51
GmHsp25.3	57637	GmHsp23.8	77.4	77.4	0.68	6e-22	0.31
GmHsp25.3	57638	GmHsp15.7B	32.3	32.3	0.42	1e-06	0.22
GmHsp25.3	57639	GmHsp17.5E	52.8	67.4	0.49	1e-13	0.55
GmHsp25.3	57640	GmHsp17.6B	56.6	71.6	0.49	4e-15	0.55
GmHsp25.3	57641	GmHsp17.5F	53.9	68.5	0.49	4e-14	0.55
GmHsp25.3	57642	GmHsp18.5B	54.7	54.7	0.44	2e-14	0.31
GmHsp25.3	57643	GmHsp17.4B	52.4	75.1	0.44	1e-13	0.34
GmHsp25.3	57644	GmHsp15.2	39.3	39.3	0.35	4e-09	0.26
GmHsp25.3	57645	GmHsp22.2	35.4	35.4	0.37	2e-07	0.26
GmHsp25.3	57646	GmHsp28.7	40.8	40.8	0.44	6e-09	0.27
GmHsp25.3	57647	GmHsp17.7B	40.8	40.8	0.15	2e-09	0.46
GmHsp25.3	57648	GmHsp17.9B	42.0	42.0	0.44	9e-10	0.31
GmHsp25.3	57649	GmHsp17.9C	58.5	72.4	0.64	9e-16	0.42
GmHsp25.3	57650	GmHsp18.0A	59.7	73.2	0.64	3e-16	0.42
GmHsp25.3	57651	GmHsp16.2B	59.3	59.3	0.37	3e-16	0.36
GmHsp25.3	57652	GmHsp15.4	41.6	41.6	0.35	7e-10	0.28
GmHsp25.3	57653	GmHsp16.4E	43.5	58.5	0.46	1e-10	0.5
GmHsp25.3	57654	GmHsp18.0B	42.0	42.0	0.42	8e-10	0.28
GmHsp25.3	57655	GmHsp22.5	45.4	60.1	0.73	1e-10	0.24
GmHsp25.3	57656	GmHsp17.9D	57.4	57.4	0.62	2e-15	0.3
GmHsp25.3	57657	GmHsp23.9	369	369	0.87	1e-134	0.89
GmHsp25.3	57658	GmHsp19.5	45.8	45.8	0.42	5e-11	0.32
GmHsp25.3	57659	GmHsp22.3B	41.2	41.2	0.55	3e-09	0.26
GmHsp25.3	57660	GmHsp17.9E	43.5	61.2	0.49	2e-10	0.5
GmHsp25.3	57661	GmHsp22.0	48.5	48.5	0.44	8e-12	0.3
	Accession	Description	Max score	Total score	Query coverage	E value	Max ident	Links
GmHsp22.4	57611	GmHsp16.4C	112	112	0.74	9e-36	0.51
GmHsp22.4	57612	GmHsp17.7A	117	117	0.67	1e-37	0.42
GmHsp22.4	57613	GmHsp16.2A	87.0	87.0	0.56	3e-26	0.39
GmHsp22.4	57614	GmHsp17.3A	142	142	0.71	2e-47	0.53
GmHsp22.4	57615	GmHsp28.6	43.9	63.9	0.55	5e-10	0.47
GmHsp22.4	57616	GmHsp17.9A	100	114	0.61	5e-31	0.47
GmHsp22.4	57617	GmHsp15.9	110	110	0.57	4e-35	0.5
GmHsp22.4	57618	GmHsp26.0	61.2	86.6	0.51	2e-16	0.5
GmHsp22.4	57619	GmHsp17.8A	76.3	76.3	0.52	4e-22	0.45
GmHsp22.4	57620	GmHsp26.1	63.9	80.5	0.65	2e-17	0.6
GmHsp22.4	57621	GmHsp17.1	132	132	0.72	2e-43	0.5
GmHsp22.4	57622	GmHsp21.6	38.1	38.1	0.24	2e-08	0.38
GmHsp22.4	57623	GmHsp18.2A	73.9	86.3	0.62	3e-21	0.38
GmHsp22.4	57624	GmHsp17.6A	135	135	0.78	9e-45	0.49
GmHsp22.4	57625	GmHsp18.5A	132	132	0.83	4e-43	0.47
GmHsp22.4	57626	GmHsp17.5A	132	132	0.72	2e-43	0.49
GmHsp22.4	57627	GmHsp17.5B	131	131	0.72	5e-43	0.48
GmHsp22.4	57628	GmHsp17.5C	138	138	0.78	1e-45	0.49
GmHsp22.4	57629	GmHsp17.5D	136	148	0.7	5e-45	0.51
GmHsp22.4	57630	GmHsp17.4A	137	137	0.83	2e-45	0.47
GmHsp22.4	57631	GmHsp17.3B	134	134	0.72	3e-44	0.5
GmHsp22.4	57632	GmHsp25.7	48.1	48.1	0.49	1e-11	0.33
GmHsp22.4	57633	GmHsp25.3	54.3	54.3	0.49	6e-14	0.29
GmHsp22.4	57634	GmHsp22.4	393	393	1	7e-145	1
GmHsp22.4	57635	GmHsp16.4D	66.2	66.2	0.56	1e-18	0.34
GmHsp22.4	57636	GmHsp27.3	41.6	41.6	0.46	2e-09	0.26
GmHsp22.4	57637	GmHsp23.8	53.1	53.1	0.71	1e-13	0.31
GmHsp22.4	57638	GmHsp15.7B	66.6	80.9	0.69	6e-19	0.33
GmHsp22.4	57639	GmHsp17.5E	135	135	0.83	2e-44	0.47
GmHsp22.4	57640	GmHsp17.6B	131	131	0.71	7e-43	0.51
GmHsp22.4	57641	GmHsp17.5F	134	134	0.72	3e-44	0.5
GmHsp22.4	57642	GmHsp18.5B	130	130	0.49	3e-42	0.6
GmHsp22.4	57643	GmHsp17.4B	132	132	0.66	3e-43	0.49
GmHsp22.4	57644	GmHsp15.2	72.0	72.0	0.47	7e-21	0.38
GmHsp22.4	57645	GmHsp22.2	54.3	69.7	0.52	3e-14	0.42
GmHsp22.4	57646	GmHsp28.7	45.4	45.4	0.74	1e-10	0.27
GmHsp22.4	57647	GmHsp17.7B	122	122	0.82	3e-39	0.49
GmHsp22.4	57648	GmHsp17.9B	107	107	0.51	9e-34	0.59
GmHsp22.4	57649	GmHsp17.9C	95.5	95.5	0.51	3e-29	0.45
GmHsp22.4	57650	GmHsp18.0A	99.8	99.8	0.51	9e-31	0.47
GmHsp22.4	57651	GmHsp16.2B	87.4	87.4	0.56	2e-26	0.39
GmHsp22.4	57652	GmHsp15.4	72.8	72.8	0.51	3e-21	0.36
GmHsp22.4	57653	GmHsp16.4E	74.7	74.7	0.51	8e-22	0.43
GmHsp22.4	57654	GmHsp18.0B	66.2	78.2	0.56	1e-18	0.37
GmHsp22.4	57655	GmHsp22.5	268	268	0.91	6e-96	0.8
GmHsp22.4	57656	GmHsp17.9D	94.7	94.7	0.51	7e-29	0.44
GmHsp22.4	57657	GmHsp23.9	55.5	55.5	0.49	2e-14	0.31
GmHsp22.4	57658	GmHsp19.5	95.1	95.1	0.55	6e-29	0.45
GmHsp22.4	57659	GmHsp22.3B	132	132	0.72	1e-42	0.51
GmHsp22.4	57660	GmHsp17.9E	77.4	77.4	0.52	1e-22	0.45
GmHsp22.4	57661	GmHsp22.0	323	323	0.91	3e-117	0.93
	Accession	Description	Max score	Total score	Query coverage	E value	Max ident	Links
GmHsp16.4D	57611	GmHsp16.4C	58.9	58.9	0.52	1e-16	0.4
GmHsp16.4D	57612	GmHsp17.7A	76.3	76.3	0.66	1e-22	0.33
GmHsp16.4D	57613	GmHsp16.2A	63.2	63.2	0.65	6e-18	0.3
GmHsp16.4D	57614	GmHsp17.3A	90.9	90.9	0.62	4e-28	0.45
GmHsp16.4D	57615	GmHsp28.6	22.7	35.4	0.35	0.003	0.32
GmHsp16.4D	57616	GmHsp17.9A	45.1	57.0	0.56	2e-11	0.36
GmHsp16.4D	57617	GmHsp15.9	96.3	96.3	0.84	3e-30	0.41
GmHsp16.4D	57618	GmHsp26.0	47.4	60.4	0.6	8e-12	0.56
GmHsp16.4D	57619	GmHsp17.8A	42.4	54.3	0.56	2e-10	0.36
GmHsp16.4D	57620	GmHsp26.1	47.4	60.4	0.6	9e-12	0.56
GmHsp16.4D	57621	GmHsp17.1	87.0	87.0	0.84	1e-26	0.36
GmHsp16.4D	57622	GmHsp21.6	37.4	56.2	0.6	2e-08	0.39
GmHsp16.4D	57623	GmHsp18.2A	38.1	38.1	0.54	7e-09	0.24
GmHsp16.4D	57624	GmHsp17.6A	95.5	95.5	0.84	9e-30	0.41
GmHsp16.4D	57625	GmHsp18.5A	98.6	98.6	0.84	6e-31	0.41
GmHsp16.4D	57626	GmHsp17.5A	102	117	0.91	2e-32	0.45
GmHsp16.4D	57627	GmHsp17.5B	99.0	114	0.91	4e-31	0.45
GmHsp16.4D	57628	GmHsp17.5C	95.9	111	0.91	5e-30	0.45
GmHsp16.4D	57629	GmHsp17.5D	100	100	0.84	9e-32	0.41
GmHsp16.4D	57630	GmHsp17.4A	99.4	99.4	0.98	3e-31	0.38
GmHsp16.4D	57631	GmHsp17.3B	98.2	98.2	0.84	8e-31	0.41
GmHsp16.4D	57632	GmHsp25.7	39.7	53.5	0.6	4e-09	0.47
GmHsp16.4D	57633	GmHsp25.3	34.3	51.2	0.6	3e-07	0.38
GmHsp16.4D	57634	GmHsp22.4	64.7	64.7	0.66	3e-18	0.35
GmHsp16.4D	57635	GmHsp16.4D	299	299	1	1e-109	1
GmHsp16.4D	57636	GmHsp27.3	36.2	50.8	0.3	8e-08	0.39
GmHsp16.4D	57637	GmHsp23.8	45.4	58.5	0.62	3e-11	0.31
GmHsp16.4D	57638	GmHsp15.7B	209	209	1	1e-74	0.75
GmHsp16.4D	57639	GmHsp17.5E	90.5	106	0.91	7e-28	0.5
GmHsp16.4D	57640	GmHsp17.6B	90.9	90.9	0.98	5e-28	0.36
GmHsp16.4D	57641	GmHsp17.5F	88.6	104	0.91	3e-27	0.5
GmHsp16.4D	57642	GmHsp18.5B	99.0	99.0	0.84	6e-31	0.41
GmHsp16.4D	57643	GmHsp17.4B	102	102	0.98	2e-32	0.4
GmHsp16.4D	57644	GmHsp15.2	50.4	50.4	0.49	1e-13	0.3
GmHsp16.4D	57645	GmHsp22.2	34.3	34.3	0.55	3e-07	0.22
GmHsp16.4D	57646	GmHsp28.7	22.3	48.5	0.28	0.004	0.57
GmHsp16.4D	57647	GmHsp17.7B	77.4	77.4	0.84	5e-23	0.4
GmHsp16.4D	57648	GmHsp17.9B	70.1	70.1	0.84	2e-20	0.39
GmHsp16.4D	57649	GmHsp17.9C	45.4	59.7	0.58	1e-11	0.36
GmHsp16.4D	57650	GmHsp18.0A	47.4	61.6	0.58	2e-12	0.36
GmHsp16.4D	57651	GmHsp16.2B	62.4	62.4	0.58	1e-17	0.31
GmHsp16.4D	57652	GmHsp15.4	53.1	53.1	0.56	1e-14	0.3
GmHsp16.4D	57653	GmHsp16.4E	58.5	58.5	0.54	2e-16	0.34
GmHsp16.4D	57654	GmHsp18.0B	37.4	37.4	0.52	1e-08	0.24
GmHsp16.4D	57655	GmHsp22.5	67.8	67.8	0.68	3e-19	0.36
GmHsp16.4D	57656	GmHsp17.9D	42.4	53.5	0.58	2e-10	0.36
GmHsp16.4D	57657	GmHsp23.9	33.5	33.5	0.5	5e-07	0.23
GmHsp16.4D	57658	GmHsp19.5	74.3	85.9	0.62	9e-22	0.44
GmHsp16.4D	57659	GmHsp22.3B	66.6	66.6	0.56	6e-19	0.35
GmHsp16.4D	57660	GmHsp17.9E	43.1	55.1	0.56	9e-11	0.36
GmHsp16.4D	57661	GmHsp22.0	63.5	63.5	0.66	8e-18	0.35
	Accession	Description	Max score	Total score	Query coverage	E value	Max ident	Links
GmHsp27.3	57611	GmHsp16.4C	35.0	50.8	0.61	2e-07	0.5
GmHsp27.3	57612	GmHsp17.7A	48.5	81.2	0.47	4e-12	0.44
GmHsp27.3	57613	GmHsp16.2A	52.4	80.8	0.54	1e-13	0.42
GmHsp27.3	57614	GmHsp17.3A	57.8	57.8	0.44	2e-15	0.32
GmHsp27.3	57615	GmHsp28.6	47.4	47.4	0.54	5e-11	0.27
GmHsp27.3	57616	GmHsp17.9A	49.3	71.2	0.54	2e-12	0.41
GmHsp27.3	57617	GmHsp15.9	50.1	50.1	0.55	9e-13	0.28
GmHsp27.3	57618	GmHsp26.0	133	133	0.85	4e-42	0.36
GmHsp27.3	57619	GmHsp17.8A	42.7	64.3	0.54	4e-10	0.41
GmHsp27.3	57620	GmHsp26.1	139	139	1	2e-44	0.35
GmHsp27.3	57621	GmHsp17.1	52.4	52.4	0.55	2e-13	0.27
GmHsp27.3	57622	GmHsp21.6	53.5	82.8	0.32	1e-13	0.45
GmHsp27.3	57623	GmHsp18.2A	41.6	56.2	0.48	1e-09	0.25
GmHsp27.3	57624	GmHsp17.6A	56.6	70.1	0.62	4e-15	0.31
GmHsp27.3	57625	GmHsp18.5A	53.1	67.0	0.51	1e-13	0.31
GmHsp27.3	57626	GmHsp17.5A	53.9	67.8	0.62	4e-14	0.31
GmHsp27.3	57627	GmHsp17.5B	51.6	65.5	0.62	3e-13	0.31
GmHsp27.3	57628	GmHsp17.5C	53.1	66.6	0.51	7e-14	0.31
GmHsp27.3	57629	GmHsp17.5D	49.7	62.8	0.62	1e-12	0.31
GmHsp27.3	57630	GmHsp17.4A	48.9	62.4	0.51	3e-12	0.31
GmHsp27.3	57631	GmHsp17.3B	47.4	60.8	0.62	9e-12	0.31
GmHsp27.3	57632	GmHsp25.7	65.1	65.1	0.43	1e-17	0.38
GmHsp27.3	57633	GmHsp25.3	189	216	0.82	1e-63	0.71
GmHsp27.3	57634	GmHsp22.4	43.5	56.2	0.59	4e-10	0.26
GmHsp27.3	57635	GmHsp16.4D	39.7	54.7	0.36	4e-09	0.36
GmHsp27.3	57636	GmHsp27.3	488	488	1	0.0	1
GmHsp27.3	57637	GmHsp23.8	87.8	87.8	0.63	2e-25	0.36
GmHsp27.3	57638	GmHsp15.7B	37.7	52.0	0.4	2e-08	0.35
GmHsp27.3	57639	GmHsp17.5E	52.8	67.4	0.62	1e-13	0.38
GmHsp27.3	57640	GmHsp17.6B	57.0	57.0	0.55	4e-15	0.29
GmHsp27.3	57641	GmHsp17.5F	53.9	68.5	0.62	5e-14	0.38
GmHsp27.3	57642	GmHsp18.5B	52.0	64.7	0.56	3e-13	0.31
GmHsp27.3	57643	GmHsp17.4B	50.4	65.1	0.51	8e-13	0.38
GmHsp27.3	57644	GmHsp15.2	40.8	40.8	0.4	1e-09	0.26
GmHsp27.3	57645	GmHsp22.2	30.8	30.8	0.39	8e-06	0.24
GmHsp27.3	57646	GmHsp28.7	48.5	48.5	0.54	2e-11	0.28
GmHsp27.3	57647	GmHsp17.7B	46.6	46.6	0.54	2e-11	0.3
GmHsp27.3	57648	GmHsp17.9B	38.5	38.5	0.2	1e-08	0.32
GmHsp27.3	57649	GmHsp17.9C	50.1	68.9	0.73	1e-12	0.32
GmHsp27.3	57650	GmHsp18.0A	52.0	70.5	0.73	3e-13	0.32
GmHsp27.3	57651	GmHsp16.2B	53.5	83.2	0.55	5e-14	0.42
GmHsp27.3	57652	GmHsp15.4	36.6	36.6	0.4	3e-08	0.23
GmHsp27.3	57653	GmHsp16.4E	45.1	58.1	0.57	5e-11	0.32
GmHsp27.3	57654	GmHsp18.0B	43.9	57.8	0.63	2e-10	0.63
GmHsp27.3	57655	GmHsp22.5	40.8	40.8	0.45	4e-09	0.24
GmHsp27.3	57656	GmHsp17.9D	49.3	68.5	0.71	2e-12	0.38
GmHsp27.3	57657	GmHsp23.9	184	197	0.84	3e-62	0.51
GmHsp27.3	57658	GmHsp19.5	44.3	58.1	0.45	2e-10	0.67
GmHsp27.3	57659	GmHsp22.3B	47.8	47.8	0.56	2e-11	0.34
GmHsp27.3	57660	GmHsp17.9E	43.5	65.1	0.54	2e-10	0.41
GmHsp27.3	57661	GmHsp22.0	44.3	44.3	0.66	3e-10	0.26
	Accession	Description	Max score	Total score	Query coverage	E value	Max ident	Links
GmHsp23.8	57611	GmHsp16.4C	41.6	41.6	0.52	7e-10	0.34
GmHsp23.8	57612	GmHsp17.7A	59.3	59.3	0.45	3e-16	0.38
GmHsp23.8	57613	GmHsp16.2A	59.3	75.9	0.48	3e-16	0.42
GmHsp23.8	57614	GmHsp17.3A	73.6	73.6	0.68	3e-21	0.37
GmHsp23.8	57615	GmHsp28.6	36.6	36.6	0.39	1e-07	0.28
GmHsp23.8	57616	GmHsp17.9A	43.5	43.5	0.37	2e-10	0.33
GmHsp23.8	57617	GmHsp15.9	64.3	64.3	0.7	5e-18	0.32
GmHsp23.8	57618	GmHsp26.0	119	119	0.68	6e-37	0.44
GmHsp23.8	57619	GmHsp17.8A	30.4	30.4	0.56	6e-06	0.28
GmHsp23.8	57620	GmHsp26.1	125	125	0.91	3e-39	0.39
GmHsp23.8	57621	GmHsp17.1	63.5	63.5	0.66	1e-17	0.34
GmHsp23.8	57622	GmHsp21.6	41.6	60.8	0.4	2e-09	0.41
GmHsp23.8	57623	GmHsp18.2A	43.1	43.1	0.45	3e-10	0.28
GmHsp23.8	57624	GmHsp17.6A	66.6	66.6	0.68	9e-19	0.34
GmHsp23.8	57625	GmHsp18.5A	67.0	67.0	0.68	7e-19	0.32
GmHsp23.8	57626	GmHsp17.5A	65.5	65.5	0.67	2e-18	0.34
GmHsp23.8	57627	GmHsp17.5B	63.2	63.2	0.67	2e-17	0.34
GmHsp23.8	57628	GmHsp17.5C	67.4	67.4	0.67	5e-19	0.35
GmHsp23.8	57629	GmHsp17.5D	63.2	77.8	0.66	1e-17	0.33
GmHsp23.8	57630	GmHsp17.4A	68.2	68.2	0.66	3e-19	0.35
GmHsp23.8	57631	GmHsp17.3B	62.4	80.1	0.66	2e-17	0.34
GmHsp23.8	57632	GmHsp25.7	66.2	66.2	1	4e-18	0.29
GmHsp23.8	57633	GmHsp25.3	77.8	77.8	0.66	4e-22	0.31
GmHsp23.8	57634	GmHsp22.4	47.8	47.8	0.68	1e-11	0.3
GmHsp23.8	57635	GmHsp16.4D	45.4	58.1	0.53	4e-11	0.31
GmHsp23.8	57636	GmHsp27.3	62.0	62.0	0.39	2e-16	0.36
GmHsp23.8	57637	GmHsp23.8	431	431	1	2e-159	1
GmHsp23.8	57638	GmHsp15.7B	40.4	40.4	0.4	1e-09	0.29
GmHsp23.8	57639	GmHsp17.5E	62.8	62.8	0.66	2e-17	0.32
GmHsp23.8	57640	GmHsp17.6B	68.2	68.2	0.67	3e-19	0.34
GmHsp23.8	57641	GmHsp17.5F	66.2	66.2	0.66	1e-18	0.34
GmHsp23.8	57642	GmHsp18.5B	67.4	67.4	0.68	6e-19	0.33
GmHsp23.8	57643	GmHsp17.4B	65.9	65.9	0.68	2e-18	0.33
GmHsp23.8	57644	GmHsp15.2	43.5	60.1	0.49	1e-10	0.4
GmHsp23.8	57645	GmHsp22.2	33.9	33.9	0.4	7e-07	0.24
GmHsp23.8	57646	GmHsp28.7	39.3	58.5	0.52	2e-08	0.45
GmHsp23.8	57647	GmHsp17.7B	54.3	54.3	0.68	2e-14	0.34
GmHsp23.8	57648	GmHsp17.9B	53.1	53.1	0.72	7e-14	0.35
GmHsp23.8	57649	GmHsp17.9C	41.6	41.6	0.37	9e-10	0.33
GmHsp23.8	57650	GmHsp18.0A	40.8	59.7	0.45	2e-09	0.33
GmHsp23.8	57651	GmHsp16.2B	65.9	65.9	0.51	1e-18	0.36
GmHsp23.8	57652	GmHsp15.4	45.1	61.6	0.49	3e-11	0.4
GmHsp23.8	57653	GmHsp16.4E	48.1	63.1	0.7	3e-12	0.32
GmHsp23.8	57654	GmHsp18.0B	41.6	41.6	0.51	1e-09	0.28
GmHsp23.8	57655	GmHsp22.5	43.1	43.1	0.65	5e-10	0.3
GmHsp23.8	57656	GmHsp17.9D	40.4	60.8	0.42	3e-09	0.33
GmHsp23.8	57657	GmHsp23.9	69.7	69.7	0.58	2e-19	0.31
GmHsp23.8	57658	GmHsp19.5	43.1	62.8	0.42	3e-10	0.27
GmHsp23.8	57659	GmHsp22.3B	40.4	68.5	0.73	5e-09	0.5
GmHsp23.8	57660	GmHsp17.9E	32.0	32.0	0.56	2e-06	0.29
GmHsp23.8	57661	GmHsp22.0	41.2	41.2	0.39	2e-09	0.3
	Accession	Description	Max score	Total score	Query coverage	E value	Max ident	Links
GmHsp15.7B	57611	GmHsp16.4C	65.1	65.1	0.7	9e-19	0.37
GmHsp15.7B	57612	GmHsp17.7A	82.0	82.0	0.68	6e-25	0.35
GmHsp15.7B	57613	GmHsp16.2A	57.8	57.8	0.8	3e-16	0.26
GmHsp15.7B	57614	GmHsp17.3A	100	100	0.91	9e-32	0.4
GmHsp15.7B	57615	GmHsp28.6	23.1	49.3	0.24	0.002	0.5
GmHsp15.7B	57616	GmHsp17.9A	44.7	44.7	0.57	2e-11	0.25
GmHsp15.7B	57617	GmHsp15.9	97.4	97.4	0.89	7e-31	0.4
GmHsp15.7B	57618	GmHsp26.0	44.3	57.8	0.64	7e-11	0.35
GmHsp15.7B	57619	GmHsp17.8A	42.0	42.0	0.57	2e-10	0.24
GmHsp15.7B	57620	GmHsp26.1	44.3	57.4	0.64	9e-11	0.56
GmHsp15.7B	57621	GmHsp17.1	93.6	93.6	0.91	3e-29	0.37
GmHsp15.7B	57622	GmHsp21.6	34.3	49.3	0.47	2e-07	0.41
GmHsp15.7B	57623	GmHsp18.2A	37.4	37.4	0.62	1e-08	0.22
GmHsp15.7B	57624	GmHsp17.6A	97.4	97.4	0.91	1e-30	0.39
GmHsp15.7B	57625	GmHsp18.5A	107	107	0.91	2e-34	0.41
GmHsp15.7B	57626	GmHsp17.5A	107	107	0.91	1e-34	0.42
GmHsp15.7B	57627	GmHsp17.5B	106	106	0.91	3e-34	0.41
GmHsp15.7B	57628	GmHsp17.5C	102	102	0.91	2e-32	0.4
GmHsp15.7B	57629	GmHsp17.5D	105	105	0.91	1e-33	0.4
GmHsp15.7B	57630	GmHsp17.4A	106	106	0.91	3e-34	0.4
GmHsp15.7B	57631	GmHsp17.3B	103	103	0.91	6e-33	0.4
GmHsp15.7B	57632	GmHsp25.7	37.7	53.5	0.81	2e-08	0.53
GmHsp15.7B	57633	GmHsp25.3	32.0	32.0	0.53	2e-06	0.22
GmHsp15.7B	57634	GmHsp22.4	65.1	65.1	0.68	2e-18	0.34
GmHsp15.7B	57635	GmHsp16.4D	232	232	1	2e-83	0.8
GmHsp15.7B	57636	GmHsp27.3	35.8	50.0	0.35	9e-08	0.35
GmHsp15.7B	57637	GmHsp23.8	41.6	41.6	0.87	6e-10	0.27
GmHsp15.7B	57638	GmHsp15.7B	279	279	1	4e-102	1
GmHsp15.7B	57639	GmHsp17.5E	98.2	98.2	0.91	6e-31	0.39
GmHsp15.7B	57640	GmHsp17.6B	99.0	99.0	0.91	3e-31	0.4
GmHsp15.7B	57641	GmHsp17.5F	97.8	97.8	0.91	8e-31	0.39
GmHsp15.7B	57642	GmHsp18.5B	104	104	0.91	3e-33	0.4
GmHsp15.7B	57643	GmHsp17.4B	113	113	0.98	1e-36	0.4
GmHsp15.7B	57644	GmHsp15.2	48.5	48.5	0.52	4e-13	0.27
GmHsp15.7B	57645	GmHsp22.2	33.9	33.9	0.68	3e-07	0.23
GmHsp15.7B	57646	GmHsp28.7	22.7	63.1	0.39	0.003	0.46
GmHsp15.7B	57647	GmHsp17.7B	84.0	84.0	0.78	2e-25	0.42
GmHsp15.7B	57648	GmHsp17.9B	75.1	75.1	0.78	3e-22	0.41
GmHsp15.7B	57649	GmHsp17.9C	45.4	45.4	0.57	9e-12	0.25
GmHsp15.7B	57650	GmHsp18.0A	47.8	47.8	0.57	1e-12	0.26
GmHsp15.7B	57651	GmHsp16.2B	57.8	57.8	0.84	4e-16	0.27
GmHsp15.7B	57652	GmHsp15.4	50.4	50.4	0.57	9e-14	0.27
GmHsp15.7B	57653	GmHsp16.4E	57.0	57.0	0.62	6e-16	0.29
GmHsp15.7B	57654	GmHsp18.0B	37.0	37.0	0.62	1e-08	0.2
GmHsp15.7B	57655	GmHsp22.5	67.0	67.0	0.73	4e-19	0.33
GmHsp15.7B	57656	GmHsp17.9D	42.4	42.4	0.57	1e-10	0.23
GmHsp15.7B	57657	GmHsp23.9	32.0	32.0	0.23	2e-06	0.36
GmHsp15.7B	57658	GmHsp19.5	75.9	89.3	0.89	2e-22	0.4
GmHsp15.7B	57659	GmHsp22.3B	67.4	67.4	0.73	3e-19	0.3
GmHsp15.7B	57660	GmHsp17.9E	42.7	42.7	0.57	1e-10	0.24
GmHsp15.7B	57661	GmHsp22.0	65.1	65.1	0.85	2e-18	0.33
	Accession	Description	Max score	Total score	Query coverage	E value	Max ident	Links
GmHsp17.5E	57611	GmHsp16.4C	177	177	1	9e-62	0.68
GmHsp17.5E	57612	GmHsp17.7A	150	150	0.97	8e-51	0.5
GmHsp17.5E	57613	GmHsp16.2A	103	103	0.83	7e-33	0.42
GmHsp17.5E	57614	GmHsp17.3A	228	228	1	3e-81	0.69
GmHsp17.5E	57615	GmHsp28.6	38.1	38.1	0.61	2e-08	0.25
GmHsp17.5E	57616	GmHsp17.9A	103	103	0.73	1e-32	0.47
GmHsp17.5E	57617	GmHsp15.9	227	227	1	3e-81	0.74
GmHsp17.5E	57618	GmHsp26.0	71.2	83.9	0.82	3e-20	0.67
GmHsp17.5E	57619	GmHsp17.8A	87.8	87.8	0.73	1e-26	0.44
GmHsp17.5E	57620	GmHsp26.1	72.4	85.1	0.87	1e-20	0.67
GmHsp17.5E	57621	GmHsp17.1	264	264	1	2e-95	0.84
GmHsp17.5E	57622	GmHsp21.6	49.7	49.7	0.4	8e-13	0.41
GmHsp17.5E	57623	GmHsp18.2A	72.8	72.8	0.59	4e-21	0.44
GmHsp17.5E	57624	GmHsp17.6A	279	279	1	1e-101	0.9
GmHsp17.5E	57625	GmHsp18.5A	274	274	1	2e-99	0.86
GmHsp17.5E	57626	GmHsp17.5A	280	280	1	4e-102	0.9
GmHsp17.5E	57627	GmHsp17.5B	283	283	1	5e-103	0.91
GmHsp17.5E	57628	GmHsp17.5C	281	281	1	2e-102	0.91
GmHsp17.5E	57629	GmHsp17.5D	278	278	1	4e-101	0.89
GmHsp17.5E	57630	GmHsp17.4A	277	277	1	6e-101	0.88
GmHsp17.5E	57631	GmHsp17.3B	276	276	1	2e-100	0.89
GmHsp17.5E	57632	GmHsp25.7	66.6	66.6	0.71	9e-19	0.37
GmHsp17.5E	57633	GmHsp25.3	52.8	67.4	0.69	1e-13	0.55
GmHsp17.5E	57634	GmHsp22.4	124	124	0.86	3e-40	0.5
GmHsp17.5E	57635	GmHsp16.4D	90.5	106	0.9	7e-28	0.5
GmHsp17.5E	57636	GmHsp27.3	44.3	56.2	0.79	1e-10	0.33
GmHsp17.5E	57637	GmHsp23.8	62.8	62.8	0.9	2e-17	0.32
GmHsp17.5E	57638	GmHsp15.7B	98.6	98.6	0.87	4e-31	0.39
GmHsp17.5E	57639	GmHsp17.5E	309	309	1	3e-113	1
GmHsp17.5E	57640	GmHsp17.6B	281	281	1	2e-102	0.9
GmHsp17.5E	57641	GmHsp17.5F	305	305	1	1e-111	0.98
GmHsp17.5E	57642	GmHsp18.5B	269	269	1	2e-97	0.84
GmHsp17.5E	57643	GmHsp17.4B	246	246	1	2e-88	0.82
GmHsp17.5E	57644	GmHsp15.2	76.6	88.2	0.61	6e-23	1
GmHsp17.5E	57645	GmHsp22.2	67.0	67.0	0.88	6e-19	0.29
GmHsp17.5E	57646	GmHsp28.7	36.6	48.9	0.61	6e-08	0.36
GmHsp17.5E	57647	GmHsp17.7B	214	214	1	8e-76	0.72
GmHsp17.5E	57648	GmHsp17.9B	208	208	0.99	2e-73	0.73
GmHsp17.5E	57649	GmHsp17.9C	102	102	0.71	4e-32	0.45
GmHsp17.5E	57650	GmHsp18.0A	104	104	0.71	4e-33	0.46
GmHsp17.5E	57651	GmHsp16.2B	104	104	0.83	2e-33	0.43
GmHsp17.5E	57652	GmHsp15.4	77.8	77.8	0.71	2e-23	0.37
GmHsp17.5E	57653	GmHsp16.4E	103	103	0.83	4e-33	0.47
GmHsp17.5E	57654	GmHsp18.0B	70.5	70.5	0.68	2e-20	0.39
GmHsp17.5E	57655	GmHsp22.5	114	114	0.86	4e-36	0.47
GmHsp17.5E	57656	GmHsp17.9D	97.8	97.8	0.71	1e-30	0.44
GmHsp17.5E	57657	GmHsp23.9	53.1	53.1	0.66	6e-14	0.28
GmHsp17.5E	57658	GmHsp19.5	131	131	0.91	3e-43	0.46
GmHsp17.5E	57659	GmHsp22.3B	108	108	0.88	5e-34	0.48
GmHsp17.5E	57660	GmHsp17.9E	89.4	89.4	0.73	2e-27	0.44
GmHsp17.5E	57661	GmHsp22.0	126	144	0.86	5e-41	0.52
	Accession	Description	Max score	Total score	Query coverage	E value	Max ident	Links
GmHsp17.6B	57611	GmHsp16.4C	167	167	1	9e-58	0.64
GmHsp17.6B	57612	GmHsp17.7A	144	144	0.92	2e-48	0.5
GmHsp17.6B	57613	GmHsp16.2A	99.8	99.8	0.77	2e-31	0.42
GmHsp17.6B	57614	GmHsp17.3A	222	222	1	5e-79	0.69
GmHsp17.6B	57615	GmHsp28.6	38.5	53.9	0.59	1e-08	0.4
GmHsp17.6B	57616	GmHsp17.9A	98.2	98.2	0.73	1e-30	0.45
GmHsp17.6B	57617	GmHsp15.9	218	218	1	1e-77	0.72
GmHsp17.6B	57618	GmHsp26.0	73.9	86.6	0.87	4e-21	0.67
GmHsp17.6B	57619	GmHsp17.8A	82.8	82.8	0.73	7e-25	0.43
GmHsp17.6B	57620	GmHsp26.1	73.6	85.9	0.87	5e-21	0.67
GmHsp17.6B	57621	GmHsp17.1	252	252	1	6e-91	0.81
GmHsp17.6B	57622	GmHsp21.6	48.5	48.5	0.4	2e-12	0.43
GmHsp17.6B	57623	GmHsp18.2A	65.5	65.5	0.59	1e-18	0.41
GmHsp17.6B	57624	GmHsp17.6A	271	271	1	1e-98	0.88
GmHsp17.6B	57625	GmHsp18.5A	264	264	1	2e-95	0.83
GmHsp17.6B	57626	GmHsp17.5A	278	278	1	4e-101	0.9
GmHsp17.6B	57627	GmHsp17.5B	280	280	1	4e-102	0.91
GmHsp17.6B	57628	GmHsp17.5C	282	282	1	1e-102	0.91
GmHsp17.6B	57629	GmHsp17.5D	266	266	1	1e-96	0.86
GmHsp17.6B	57630	GmHsp17.4A	266	266	1	3e-96	0.85
GmHsp17.6B	57631	GmHsp17.3B	261	261	1	2e-94	0.84
GmHsp17.6B	57632	GmHsp25.7	66.2	89.0	0.65	1e-18	0.4
GmHsp17.6B	57633	GmHsp25.3	56.6	71.6	0.69	4e-15	0.55
GmHsp17.6B	57634	GmHsp22.4	120	120	0.89	6e-39	0.51
GmHsp17.6B	57635	GmHsp16.4D	90.9	90.9	1	5e-28	0.36
GmHsp17.6B	57636	GmHsp27.3	48.5	48.5	0.79	3e-12	0.29
GmHsp17.6B	57637	GmHsp23.8	67.8	67.8	0.94	4e-19	0.34
GmHsp17.6B	57638	GmHsp15.7B	99.0	99.0	0.87	3e-31	0.4
GmHsp17.6B	57639	GmHsp17.5E	281	281	1	2e-102	0.9
GmHsp17.6B	57640	GmHsp17.6B	314	314	1	3e-115	1
GmHsp17.6B	57641	GmHsp17.5F	285	285	1	1e-103	0.92
GmHsp17.6B	57642	GmHsp18.5B	261	261	1	2e-94	0.81
GmHsp17.6B	57643	GmHsp17.4B	236	236	1	9e-85	0.78
GmHsp17.6B	57644	GmHsp15.2	72.4	72.4	0.68	3e-21	0.36
GmHsp17.6B	57645	GmHsp22.2	69.3	69.3	0.88	1e-19	0.29
GmHsp17.6B	57646	GmHsp28.7	37.4	52.0	0.65	3e-08	0.41
GmHsp17.6B	57647	GmHsp17.7B	209	209	1	8e-74	0.71
GmHsp17.6B	57648	GmHsp17.9B	208	208	0.99	2e-73	0.73
GmHsp17.6B	57649	GmHsp17.9C	96.7	96.7	0.71	4e-30	0.44
GmHsp17.6B	57650	GmHsp18.0A	99.8	99.8	0.71	3e-31	0.45
GmHsp17.6B	57651	GmHsp16.2B	100	100	0.77	1e-31	0.43
GmHsp17.6B	57652	GmHsp15.4	74.3	74.3	0.79	5e-22	0.33
GmHsp17.6B	57653	GmHsp16.4E	100	100	0.83	1e-31	0.44
GmHsp17.6B	57654	GmHsp18.0B	66.2	66.2	0.59	7e-19	0.4
GmHsp17.6B	57655	GmHsp22.5	109	109	0.89	1e-34	0.46
GmHsp17.6B	57656	GmHsp17.9D	92.0	92.0	0.71	2e-28	0.42
GmHsp17.6B	57657	GmHsp23.9	57.0	57.0	0.66	2e-15	0.3
GmHsp17.6B	57658	GmHsp19.5	119	119	0.91	1e-38	0.43
GmHsp17.6B	57659	GmHsp22.3B	108	108	0.88	2e-34	0.48
GmHsp17.6B	57660	GmHsp17.9E	84.0	84.0	0.73	2e-25	0.43
GmHsp17.6B	57661	GmHsp22.0	122	140	0.79	2e-39	0.53
	Accession	Description	Max score	Total score	Query coverage	E value	Max ident	Links
GmHsp17.5F	57611	GmHsp16.4C	177	177	1	8e-62	0.67
GmHsp17.5F	57612	GmHsp17.7A	151	151	0.97	2e-51	0.51
GmHsp17.5F	57613	GmHsp16.2A	104	104	0.83	2e-33	0.42
GmHsp17.5F	57614	GmHsp17.3A	228	228	1	2e-81	0.7
GmHsp17.5F	57615	GmHsp28.6	38.9	38.9	0.61	1e-08	0.25
GmHsp17.5F	57616	GmHsp17.9A	102	102	0.73	2e-32	0.47
GmHsp17.5F	57617	GmHsp15.9	228	228	1	1e-81	0.75
GmHsp17.5F	57618	GmHsp26.0	71.6	84.3	0.82	2e-20	0.67
GmHsp17.5F	57619	GmHsp17.8A	87.4	87.4	0.73	1e-26	0.44
GmHsp17.5F	57620	GmHsp26.1	72.8	85.1	0.87	9e-21	0.67
GmHsp17.5F	57621	GmHsp17.1	265	265	1	8e-96	0.84
GmHsp17.5F	57622	GmHsp21.6	50.8	50.8	0.4	3e-13	0.41
GmHsp17.5F	57623	GmHsp18.2A	73.2	73.2	0.59	2e-21	0.44
GmHsp17.5F	57624	GmHsp17.6A	280	280	1	5e-102	0.91
GmHsp17.5F	57625	GmHsp18.5A	275	275	1	1e-99	0.87
GmHsp17.5F	57626	GmHsp17.5A	281	281	1	1e-102	0.91
GmHsp17.5F	57627	GmHsp17.5B	284	284	1	2e-103	0.92
GmHsp17.5F	57628	GmHsp17.5C	283	283	1	6e-103	0.92
GmHsp17.5F	57629	GmHsp17.5D	279	279	1	2e-101	0.9
GmHsp17.5F	57630	GmHsp17.4A	278	278	1	3e-101	0.89
GmHsp17.5F	57631	GmHsp17.3B	276	276	1	2e-100	0.89
GmHsp17.5F	57632	GmHsp25.7	67.8	67.8	0.71	4e-19	0.37
GmHsp17.5F	57633	GmHsp25.3	53.9	68.5	0.69	4e-14	0.55
GmHsp17.5F	57634	GmHsp22.4	124	124	0.86	3e-40	0.5
GmHsp17.5F	57635	GmHsp16.4D	88.6	104	0.9	3e-27	0.5
GmHsp17.5F	57636	GmHsp27.3	45.4	45.4	0.79	4e-11	0.27
GmHsp17.5F	57637	GmHsp23.8	66.2	66.2	0.9	1e-18	0.34
GmHsp17.5F	57638	GmHsp15.7B	98.2	98.2	0.87	6e-31	0.39
GmHsp17.5F	57639	GmHsp17.5E	305	305	1	1e-111	0.98
GmHsp17.5F	57640	GmHsp17.6B	285	285	1	1e-103	0.92
GmHsp17.5F	57641	GmHsp17.5F	311	311	1	5e-114	1
GmHsp17.5F	57642	GmHsp18.5B	270	270	1	7e-98	0.85
GmHsp17.5F	57643	GmHsp17.4B	247	247	1	5e-89	0.83
GmHsp17.5F	57644	GmHsp15.2	77.4	77.4	0.59	3e-23	0.43
GmHsp17.5F	57645	GmHsp22.2	65.5	65.5	0.88	2e-18	0.28
GmHsp17.5F	57646	GmHsp28.7	37.7	50.0	0.61	3e-08	0.36
GmHsp17.5F	57647	GmHsp17.7B	214	214	1	6e-76	0.72
GmHsp17.5F	57648	GmHsp17.9B	207	207	0.99	2e-73	0.73
GmHsp17.5F	57649	GmHsp17.9C	101	101	0.71	6e-32	0.45
GmHsp17.5F	57650	GmHsp18.0A	103	103	0.71	8e-33	0.46
GmHsp17.5F	57651	GmHsp16.2B	106	106	0.83	7e-34	0.43
GmHsp17.5F	57652	GmHsp15.4	78.6	78.6	0.71	1e-23	0.37
GmHsp17.5F	57653	GmHsp16.4E	105	105	0.83	8e-34	0.47
GmHsp17.5F	57654	GmHsp18.0B	70.1	70.1	0.68	3e-20	0.39
GmHsp17.5F	57655	GmHsp22.5	114	114	0.86	3e-36	0.47
GmHsp17.5F	57656	GmHsp17.9D	97.4	97.4	0.71	2e-30	0.44
GmHsp17.5F	57657	GmHsp23.9	54.3	54.3	0.66	2e-14	0.28
GmHsp17.5F	57658	GmHsp19.5	129	129	0.91	2e-42	0.45
GmHsp17.5F	57659	GmHsp22.3B	108	108	0.88	6e-34	0.48
GmHsp17.5F	57660	GmHsp17.9E	88.6	88.6	0.73	4e-27	0.44
GmHsp17.5F	57661	GmHsp22.0	126	144	0.86	4e-41	0.52
	Accession	Description	Max score	Total score	Query coverage	E value	Max ident	Links
GmHsp18.5B	57611	GmHsp16.4C	166	166	1	2e-57	0.61
GmHsp18.5B	57612	GmHsp17.7A	145	145	0.98	5e-49	0.49
GmHsp18.5B	57613	GmHsp16.2A	104	117	0.72	3e-33	0.46
GmHsp18.5B	57614	GmHsp17.3A	231	231	1	2e-82	0.7
GmHsp18.5B	57615	GmHsp28.6	42.0	42.0	0.58	1e-09	0.26
GmHsp18.5B	57616	GmHsp17.9A	103	103	0.62	1e-32	0.51
GmHsp18.5B	57617	GmHsp15.9	226	226	1	1e-80	0.72
GmHsp18.5B	57618	GmHsp26.0	74.3	88.2	0.88	2e-21	0.35
GmHsp18.5B	57619	GmHsp17.8A	89.4	89.4	0.72	3e-27	0.44
GmHsp18.5B	57620	GmHsp26.1	75.9	88.6	0.92	9e-22	0.67
GmHsp18.5B	57621	GmHsp17.1	261	261	1	4e-94	0.81
GmHsp18.5B	57622	GmHsp21.6	50.1	63.9	0.41	7e-13	0.56
GmHsp18.5B	57623	GmHsp18.2A	77.0	77.0	0.73	1e-22	0.4
GmHsp18.5B	57624	GmHsp17.6A	267	267	1	1e-96	0.83
GmHsp18.5B	57625	GmHsp18.5A	308	308	1	1e-112	0.94
GmHsp18.5B	57626	GmHsp17.5A	269	269	1	2e-97	0.83
GmHsp18.5B	57627	GmHsp17.5B	271	271	1	5e-98	0.84
GmHsp18.5B	57628	GmHsp17.5C	266	266	1	2e-96	0.83
GmHsp18.5B	57629	GmHsp17.5D	275	275	1	6e-100	0.84
GmHsp18.5B	57630	GmHsp17.4A	274	274	1	2e-99	0.83
GmHsp18.5B	57631	GmHsp17.3B	271	271	1	4e-98	0.83
GmHsp18.5B	57632	GmHsp25.7	69.3	69.3	0.81	1e-19	0.35
GmHsp18.5B	57633	GmHsp25.3	54.7	54.7	0.59	2e-14	0.31
GmHsp18.5B	57634	GmHsp22.4	120	120	0.6	1e-38	0.6
GmHsp18.5B	57635	GmHsp16.4D	99.0	99.0	0.9	6e-31	0.41
GmHsp18.5B	57636	GmHsp27.3	45.8	45.8	0.62	4e-11	0.28
GmHsp18.5B	57637	GmHsp23.8	67.0	67.0	0.95	9e-19	0.33
GmHsp18.5B	57638	GmHsp15.7B	106	106	0.88	4e-34	0.38
GmHsp18.5B	57639	GmHsp17.5E	269	269	1	2e-97	0.84
GmHsp18.5B	57640	GmHsp17.6B	261	261	1	2e-94	0.81
GmHsp18.5B	57641	GmHsp17.5F	270	270	1	7e-98	0.85
GmHsp18.5B	57642	GmHsp18.5B	324	324	1	7e-119	1
GmHsp18.5B	57643	GmHsp17.4B	269	269	1	2e-97	0.86
GmHsp18.5B	57644	GmHsp15.2	81.6	81.6	0.57	1e-24	0.43
GmHsp18.5B	57645	GmHsp22.2	67.0	67.0	0.68	7e-19	0.29
GmHsp18.5B	57646	GmHsp28.7	40.8	79.7	0.72	3e-09	0.36
GmHsp18.5B	57647	GmHsp17.7B	219	219	1	8e-78	0.72
GmHsp18.5B	57648	GmHsp17.9B	208	208	0.99	2e-73	0.71
GmHsp18.5B	57649	GmHsp17.9C	104	104	0.75	5e-33	0.44
GmHsp18.5B	57650	GmHsp18.0A	106	106	0.75	7e-34	0.45
GmHsp18.5B	57651	GmHsp16.2B	108	108	0.81	1e-34	0.43
GmHsp18.5B	57652	GmHsp15.4	79.0	79.0	0.56	1e-23	0.42
GmHsp18.5B	57653	GmHsp16.4E	99.0	99.0	0.83	5e-31	0.45
GmHsp18.5B	57654	GmHsp18.0B	70.5	70.5	0.73	3e-20	0.36
GmHsp18.5B	57655	GmHsp22.5	110	110	0.57	1e-34	0.58
GmHsp18.5B	57656	GmHsp17.9D	100	100	0.75	1e-31	0.42
GmHsp18.5B	57657	GmHsp23.9	54.7	54.7	0.59	2e-14	0.31
GmHsp18.5B	57658	GmHsp19.5	133	133	0.99	4e-44	0.45
GmHsp18.5B	57659	GmHsp22.3B	106	106	0.89	4e-33	0.45
GmHsp18.5B	57660	GmHsp17.9E	90.5	90.5	0.72	1e-27	0.44
GmHsp18.5B	57661	GmHsp22.0	120	120	0.8	1e-38	0.5
	Accession	Description	Max score	Total score	Query coverage	E value	Max ident	Links
GmHsp17.4B	57611	GmHsp16.4C	162	162	1	1e-55	0.64
GmHsp17.4B	57612	GmHsp17.7A	146	146	0.98	2e-49	0.49
GmHsp17.4B	57613	GmHsp16.2A	100	100	0.76	7e-32	0.42
GmHsp17.4B	57614	GmHsp17.3A	204	204	1	6e-72	0.63
GmHsp17.4B	57615	GmHsp28.6	39.7	39.7	0.61	5e-09	0.25
GmHsp17.4B	57616	GmHsp17.9A	100	100	0.66	2e-31	0.5
GmHsp17.4B	57617	GmHsp15.9	197	197	1	1e-69	0.66
GmHsp17.4B	57618	GmHsp26.0	68.9	82.0	0.82	2e-19	0.34
GmHsp17.4B	57619	GmHsp17.8A	87.4	87.4	0.66	1e-26	0.47
GmHsp17.4B	57620	GmHsp26.1	69.3	81.6	0.69	1e-19	0.67
GmHsp17.4B	57621	GmHsp17.1	231	231	1	8e-83	0.78
GmHsp17.4B	57622	GmHsp21.6	47.0	47.0	0.39	8e-12	0.39
GmHsp17.4B	57623	GmHsp18.2A	78.2	78.2	0.81	3e-23	0.38
GmHsp17.4B	57624	GmHsp17.6A	247	247	1	8e-89	0.81
GmHsp17.4B	57625	GmHsp18.5A	270	270	1	5e-98	0.87
GmHsp17.4B	57626	GmHsp17.5A	244	244	1	5e-88	0.8
GmHsp17.4B	57627	GmHsp17.5B	246	246	1	9e-89	0.81
GmHsp17.4B	57628	GmHsp17.5C	241	241	1	8e-87	0.79
GmHsp17.4B	57629	GmHsp17.5D	249	249	1	1e-89	0.79
GmHsp17.4B	57630	GmHsp17.4A	246	246	1	2e-88	0.78
GmHsp17.4B	57631	GmHsp17.3B	242	242	1	5e-87	0.78
GmHsp17.4B	57632	GmHsp25.7	65.9	65.9	0.82	2e-18	0.34
GmHsp17.4B	57633	GmHsp25.3	52.4	75.1	0.69	1e-13	0.34
GmHsp17.4B	57634	GmHsp22.4	122	122	0.89	2e-39	0.49
GmHsp17.4B	57635	GmHsp16.4D	102	102	1	2e-32	0.4
GmHsp17.4B	57636	GmHsp27.3	45.1	45.1	0.57	6e-11	0.29
GmHsp17.4B	57637	GmHsp23.8	65.5	65.5	0.95	2e-18	0.33
GmHsp17.4B	57638	GmHsp15.7B	107	107	1	2e-34	0.4
GmHsp17.4B	57639	GmHsp17.5E	246	246	1	2e-88	0.82
GmHsp17.4B	57640	GmHsp17.6B	236	236	1	9e-85	0.78
GmHsp17.4B	57641	GmHsp17.5F	247	247	1	5e-89	0.83
GmHsp17.4B	57642	GmHsp18.5B	269	269	1	2e-97	0.86
GmHsp17.4B	57643	GmHsp17.4B	306	306	1	4e-112	1
GmHsp17.4B	57644	GmHsp15.2	78.6	78.6	0.6	1e-23	0.45
GmHsp17.4B	57645	GmHsp22.2	70.1	70.1	0.88	4e-20	0.31
GmHsp17.4B	57646	GmHsp28.7	38.5	65.1	0.7	1e-08	0.33
GmHsp17.4B	57647	GmHsp17.7B	188	188	1	1e-65	0.66
GmHsp17.4B	57648	GmHsp17.9B	180	180	0.99	1e-62	0.65
GmHsp17.4B	57649	GmHsp17.9C	100	100	0.66	1e-31	0.48
GmHsp17.4B	57650	GmHsp18.0A	102	102	0.66	2e-32	0.49
GmHsp17.4B	57651	GmHsp16.2B	103	114	0.81	9e-33	1
GmHsp17.4B	57652	GmHsp15.4	77.0	77.0	0.59	4e-23	0.41
GmHsp17.4B	57653	GmHsp16.4E	95.5	95.5	0.84	7e-30	0.45
GmHsp17.4B	57654	GmHsp18.0B	72.4	72.4	0.81	4e-21	0.38
GmHsp17.4B	57655	GmHsp22.5	112	112	0.76	1e-35	0.5
GmHsp17.4B	57656	GmHsp17.9D	99.0	99.0	0.66	6e-31	0.46
GmHsp17.4B	57657	GmHsp23.9	51.6	73.9	0.69	2e-13	0.34
GmHsp17.4B	57658	GmHsp19.5	121	121	0.99	2e-39	0.43
GmHsp17.4B	57659	GmHsp22.3B	102	102	0.88	4e-32	0.45
GmHsp17.4B	57660	GmHsp17.9E	88.6	88.6	0.66	4e-27	0.47
GmHsp17.4B	57661	GmHsp22.0	120	137	0.76	6e-39	0.54
	Accession	Description	Max score	Total score	Query coverage	E value	Max ident	Links
GmHsp15.2	57611	GmHsp16.4C	56.6	56.6	0.61	7e-16	0.43
GmHsp15.2	57612	GmHsp17.7A	73.9	73.9	0.61	7e-22	0.43
GmHsp15.2	57613	GmHsp16.2A	58.5	58.5	0.61	2e-16	0.35
GmHsp15.2	57614	GmHsp17.3A	80.9	80.9	0.64	2e-24	0.42
GmHsp15.2	57615	GmHsp28.6	34.3	34.3	0.58	3e-07	0.27
GmHsp15.2	57616	GmHsp17.9A	62.4	73.9	0.63	1e-17	0.41
GmHsp15.2	57617	GmHsp15.9	84.0	84.0	0.74	8e-26	0.42
GmHsp15.2	57618	GmHsp26.0	39.7	52.0	0.62	3e-09	0.57
GmHsp15.2	57619	GmHsp17.8A	54.3	54.3	0.56	6e-15	0.36
GmHsp15.2	57620	GmHsp26.1	41.2	53.5	0.62	1e-09	0.57
GmHsp15.2	57621	GmHsp17.1	81.3	81.3	0.63	1e-24	0.45
GmHsp15.2	57622	GmHsp21.6	30.4	30.4	0.29	4e-06	0.38
GmHsp15.2	57623	GmHsp18.2A	57.4	57.4	0.6	6e-16	0.33
GmHsp15.2	57624	GmHsp17.6A	77.4	77.4	0.68	3e-23	0.41
GmHsp15.2	57625	GmHsp18.5A	78.2	78.2	0.61	2e-23	0.45
GmHsp15.2	57626	GmHsp17.5A	79.7	79.7	0.68	4e-24	0.42
GmHsp15.2	57627	GmHsp17.5B	76.6	76.6	0.68	7e-23	0.4
GmHsp15.2	57628	GmHsp17.5C	75.9	75.9	0.68	1e-22	0.4
GmHsp15.2	57629	GmHsp17.5D	79.7	79.7	0.74	5e-24	0.39
GmHsp15.2	57630	GmHsp17.4A	79.0	79.0	0.68	9e-24	0.41
GmHsp15.2	57631	GmHsp17.3B	77.0	77.0	0.74	5e-23	0.39
GmHsp15.2	57632	GmHsp25.7	35.8	47.4	0.63	6e-08	0.33
GmHsp15.2	57633	GmHsp25.3	39.3	57.4	0.63	4e-09	0.26
GmHsp15.2	57634	GmHsp22.4	68.9	68.9	0.6	8e-20	0.38
GmHsp15.2	57635	GmHsp16.4D	50.4	50.4	0.6	1e-13	0.3
GmHsp15.2	57636	GmHsp27.3	36.6	36.6	0.57	4e-08	0.26
GmHsp15.2	57637	GmHsp23.8	43.5	60.1	0.57	1e-10	0.4
GmHsp15.2	57638	GmHsp15.7B	48.5	48.5	0.6	4e-13	0.27
GmHsp15.2	57639	GmHsp17.5E	76.6	76.6	0.61	6e-23	0.43
GmHsp15.2	57640	GmHsp17.6B	72.4	72.4	0.71	3e-21	0.36
GmHsp15.2	57641	GmHsp17.5F	77.4	77.4	0.61	3e-23	0.43
GmHsp15.2	57642	GmHsp18.5B	81.6	81.6	0.61	1e-24	0.43
GmHsp15.2	57643	GmHsp17.4B	78.6	78.6	0.61	1e-23	0.45
GmHsp15.2	57644	GmHsp15.2	274	274	1	4e-100	1
GmHsp15.2	57645	GmHsp22.2	37.7	66.2	0.78	1e-08	0.42
GmHsp15.2	57646	GmHsp28.7	35.8	35.8	0.58	8e-08	0.28
GmHsp15.2	57647	GmHsp17.7B	62.0	73.2	0.73	1e-17	0.43
GmHsp15.2	57648	GmHsp17.9B	55.1	55.1	0.62	3e-15	0.35
GmHsp15.2	57649	GmHsp17.9C	56.2	56.2	0.56	1e-15	0.38
GmHsp15.2	57650	GmHsp18.0A	58.2	58.2	0.56	3e-16	0.39
GmHsp15.2	57651	GmHsp16.2B	57.8	57.8	0.61	3e-16	0.31
GmHsp15.2	57652	GmHsp15.4	255	255	1	7e-93	0.93
GmHsp15.2	57653	GmHsp16.4E	58.2	58.2	0.62	2e-16	0.31
GmHsp15.2	57654	GmHsp18.0B	53.9	53.9	0.7	8e-15	0.29
GmHsp15.2	57655	GmHsp22.5	63.9	63.9	0.6	4e-18	0.34
GmHsp15.2	57656	GmHsp17.9D	57.8	57.8	0.56	3e-16	0.39
GmHsp15.2	57657	GmHsp23.9	41.2	60.1	0.63	8e-10	0.28
GmHsp15.2	57658	GmHsp19.5	62.0	62.0	0.6	2e-17	0.34
GmHsp15.2	57659	GmHsp22.3B	64.7	64.7	0.8	2e-18	0.3
GmHsp15.2	57660	GmHsp17.9E	55.5	55.5	0.56	2e-15	0.36
GmHsp15.2	57661	GmHsp22.0	69.3	69.3	0.6	6e-20	0.38
	Accession	Description	Max score	Total score	Query coverage	E value	Max ident	Links
GmHsp22.2	57611	GmHsp16.4C	50.1	77.8	0.64	4e-13	0.63
GmHsp22.2	57612	GmHsp17.7A	64.7	64.7	0.68	3e-18	0.3
GmHsp22.2	57613	GmHsp16.2A	53.9	53.9	0.51	1e-14	0.29
GmHsp22.2	57614	GmHsp17.3A	67.4	67.4	0.75	3e-19	0.26
GmHsp22.2	57615	GmHsp28.6	25.8	25.8	0.17	0.0004	0.33
GmHsp22.2	57616	GmHsp17.9A	37.4	37.4	0.39	2e-08	0.27
GmHsp22.2	57617	GmHsp15.9	55.8	55.8	0.54	3e-15	0.29
GmHsp22.2	57619	GmHsp17.8A	26.9	26.9	0.44	9e-05	0.24
GmHsp22.2	57621	GmHsp17.1	65.5	65.5	0.67	2e-18	0.28
GmHsp22.2	57622	GmHsp21.6	28.9	28.9	0.3	3e-05	0.29
GmHsp22.2	57623	GmHsp18.2A	37.7	37.7	0.46	2e-08	0.28
GmHsp22.2	57624	GmHsp17.6A	67.8	67.8	0.67	3e-19	0.3
GmHsp22.2	57625	GmHsp18.5A	66.6	66.6	0.61	9e-19	0.29
GmHsp22.2	57626	GmHsp17.5A	70.5	70.5	0.67	3e-20	0.31
GmHsp22.2	57627	GmHsp17.5B	67.0	67.0	0.67	5e-19	0.3
GmHsp22.2	57628	GmHsp17.5C	67.0	67.0	0.48	5e-19	0.32
GmHsp22.2	57629	GmHsp17.5D	62.8	62.8	0.59	1e-17	0.29
GmHsp22.2	57630	GmHsp17.4A	58.9	58.9	0.59	3e-16	0.27
GmHsp22.2	57631	GmHsp17.3B	65.5	65.5	0.69	2e-18	0.32
GmHsp22.2	57632	GmHsp25.7	41.6	41.6	0.44	2e-09	0.31
GmHsp22.2	57633	GmHsp25.3	35.4	35.4	0.43	2e-07	0.26
GmHsp22.2	57634	GmHsp22.4	46.6	62.0	0.47	3e-11	0.42
GmHsp22.2	57635	GmHsp16.4D	34.3	34.3	0.52	3e-07	0.22
GmHsp22.2	57636	GmHsp27.3	24.3	24.3	0.18	0.001	0.39
GmHsp22.2	57637	GmHsp23.8	33.5	33.5	0.48	9e-07	0.24
GmHsp22.2	57638	GmHsp15.7B	32.3	32.3	0.52	9e-07	0.23
GmHsp22.2	57639	GmHsp17.5E	67.0	67.0	0.67	6e-19	0.29
GmHsp22.2	57640	GmHsp17.6B	69.3	69.3	0.67	1e-19	0.29
GmHsp22.2	57641	GmHsp17.5F	65.5	65.5	0.67	2e-18	0.28
GmHsp22.2	57642	GmHsp18.5B	67.0	67.0	0.61	7e-19	0.29
GmHsp22.2	57643	GmHsp17.4B	70.1	70.1	0.67	4e-20	0.31
GmHsp22.2	57644	GmHsp15.2	37.7	66.2	0.5	1e-08	0.42
GmHsp22.2	57645	GmHsp22.2	402	402	1	8e-149	1
GmHsp22.2	57646	GmHsp28.7	27.3	27.3	0.33	0.0001	0.29
GmHsp22.2	57647	GmHsp17.7B	53.1	53.1	0.68	4e-14	0.26
GmHsp22.2	57648	GmHsp17.9B	57.4	57.4	0.58	1e-15	0.3
GmHsp22.2	57649	GmHsp17.9C	37.4	37.4	0.47	2e-08	0.22
GmHsp22.2	57650	GmHsp18.0A	38.5	38.5	0.47	9e-09	0.22
GmHsp22.2	57651	GmHsp16.2B	50.4	50.4	0.51	3e-13	0.27
GmHsp22.2	57652	GmHsp15.4	38.5	38.5	0.54	6e-09	0.25
GmHsp22.2	57653	GmHsp16.4E	41.2	41.2	0.69	9e-10	0.27
GmHsp22.2	57654	GmHsp18.0B	42.7	42.7	0.46	3e-10	0.28
GmHsp22.2	57655	GmHsp22.5	45.1	45.1	0.64	1e-10	0.25
GmHsp22.2	57656	GmHsp17.9D	35.8	35.8	0.54	8e-08	0.2
GmHsp22.2	57657	GmHsp23.9	36.2	36.2	0.56	1e-07	0.25
GmHsp22.2	57658	GmHsp19.5	55.1	55.1	0.63	1e-14	0.28
GmHsp22.2	57659	GmHsp22.3B	38.5	38.5	0.5	2e-08	0.24
GmHsp22.2	57660	GmHsp17.9E	26.6	26.6	0.44	0.0001	0.24
GmHsp22.2	57661	GmHsp22.0	47.4	47.4	0.7	1e-11	0.27
	Accession	Description	Max score	Total score	Query coverage	E value	Max ident	Links
GmHsp28.7	57611	GmHsp16.4C	30.4	45.0	0.42	6e-06	0.42
GmHsp28.7	57612	GmHsp17.7A	43.9	69.7	0.49	2e-10	0.33
GmHsp28.7	57613	GmHsp16.2A	42.7	57.4	0.54	3e-10	0.32
GmHsp28.7	57614	GmHsp17.3A	42.4	54.7	0.46	6e-10	0.26
GmHsp28.7	57615	GmHsp28.6	492	492	1	0.0	0.91
GmHsp28.7	57616	GmHsp17.9A	42.0	42.0	0.36	1e-09	0.32
GmHsp28.7	57617	GmHsp15.9	33.1	33.1	0.37	8e-07	0.25
GmHsp28.7	57618	GmHsp26.0	50.1	50.1	0.53	6e-12	0.28
GmHsp28.7	57619	GmHsp17.8A	39.7	39.7	0.44	5e-09	0.26
GmHsp28.7	57620	GmHsp26.1	48.5	63.9	0.53	2e-11	0.83
GmHsp28.7	57621	GmHsp17.1	40.0	52.4	0.41	4e-09	0.36
GmHsp28.7	57622	GmHsp21.6	29.6	29.6	0.13	2e-05	0.37
GmHsp28.7	57623	GmHsp18.2A	39.3	39.3	0.41	1e-08	0.28
GmHsp28.7	57624	GmHsp17.6A	39.7	52.7	0.57	5e-09	0.25
GmHsp28.7	57625	GmHsp18.5A	38.5	64.7	0.57	2e-08	0.3
GmHsp28.7	57626	GmHsp17.5A	38.1	51.6	0.56	2e-08	0.24
GmHsp28.7	57627	GmHsp17.5B	36.2	49.3	0.56	8e-08	0.25
GmHsp28.7	57628	GmHsp17.5C	38.1	51.6	0.57	2e-08	0.25
GmHsp28.7	57629	GmHsp17.5D	39.7	51.6	0.42	6e-09	0.36
GmHsp28.7	57630	GmHsp17.4A	39.3	51.6	0.42	7e-09	0.36
GmHsp28.7	57631	GmHsp17.3B	35.8	47.7	0.42	1e-07	0.36
GmHsp28.7	57632	GmHsp25.7	36.2	36.2	0.36	2e-07	0.26
GmHsp28.7	57633	GmHsp25.3	40.8	40.8	0.41	6e-09	0.27
GmHsp28.7	57634	GmHsp22.4	41.6	41.6	0.55	2e-09	0.26
GmHsp28.7	57635	GmHsp16.4D	22.3	48.5	0.21	0.004	0.57
GmHsp28.7	57636	GmHsp27.3	35.8	35.8	0.36	3e-07	0.27
GmHsp28.7	57637	GmHsp23.8	39.3	58.9	0.47	2e-08	0.45
GmHsp28.7	57638	GmHsp15.7B	21.9	50.0	0.23	0.004	0.46
GmHsp28.7	57639	GmHsp17.5E	36.6	48.9	0.42	6e-08	0.36
GmHsp28.7	57640	GmHsp17.6B	37.4	52.0	0.37	3e-08	0.41
GmHsp28.7	57641	GmHsp17.5F	37.7	50.0	0.42	3e-08	0.36
GmHsp28.7	57642	GmHsp18.5B	40.8	79.7	0.42	3e-09	0.36
GmHsp28.7	57643	GmHsp17.4B	38.5	65.1	0.46	1e-08	0.33
GmHsp28.7	57644	GmHsp15.2	35.8	35.8	0.36	8e-08	0.28
GmHsp28.7	57645	GmHsp22.2	27.3	27.3	0.27	0.0001	0.29
GmHsp28.7	57646	GmHsp28.7	542	542	1	0.0	1
GmHsp28.7	57647	GmHsp17.7B	31.6	43.9	0.56	3e-06	0.24
GmHsp28.7	57648	GmHsp17.9B	28.9	83.1	0.45	3e-05	0.35
GmHsp28.7	57649	GmHsp17.9C	44.3	44.3	0.36	2e-10	0.34
GmHsp28.7	57650	GmHsp18.0A	41.2	41.2	0.36	2e-09	0.32
GmHsp28.7	57651	GmHsp16.2B	40.8	59.3	0.6	2e-09	0.32
GmHsp28.7	57652	GmHsp15.4	34.7	34.7	0.35	2e-07	0.27
GmHsp28.7	57653	GmHsp16.4E	33.5	33.5	0.42	6e-07	0.26
GmHsp28.7	57654	GmHsp18.0B	37.7	37.7	0.4	3e-08	0.29
GmHsp28.7	57655	GmHsp22.5	37.7	56.6	0.37	4e-08	0.47
GmHsp28.7	57656	GmHsp17.9D	40.0	40.0	0.36	4e-09	0.32
GmHsp28.7	57657	GmHsp23.9	42.4	42.4	0.4	2e-09	0.28
GmHsp28.7	57658	GmHsp19.5	40.4	40.4	0.39	4e-09	0.3
GmHsp28.7	57659	GmHsp22.3B	40.0	40.0	0.37	8e-09	0.23
GmHsp28.7	57660	GmHsp17.9E	37.0	37.0	0.36	5e-08	0.28
GmHsp28.7	57661	GmHsp22.0	42.0	60.8	0.37	2e-09	0.44
	Accession	Description	Max score	Total score	Query coverage	E value	Max ident	Links
GmHsp17.7B	57611	GmHsp16.4C	177	177	1	9e-62	0.68
GmHsp17.7B	57612	GmHsp17.7A	150	150	0.97	8e-51	0.5
GmHsp17.7B	57613	GmHsp16.2A	103	103	0.83	7e-33	0.42
GmHsp17.7B	57614	GmHsp17.3A	228	228	1	3e-81	0.69
GmHsp17.7B	57615	GmHsp28.6	38.1	38.1	0.61	2e-08	0.25
GmHsp17.7B	57616	GmHsp17.9A	103	103	0.73	1e-32	0.47
GmHsp17.7B	57617	GmHsp15.9	227	227	1	3e-81	0.74
GmHsp17.7B	57618	GmHsp26.0	71.2	83.9	0.82	3e-20	0.67
GmHsp17.7B	57619	GmHsp17.8A	87.8	87.8	0.73	1e-26	0.44
GmHsp17.7B	57620	GmHsp26.1	72.4	85.1	0.87	1e-20	0.67
GmHsp17.7B	57621	GmHsp17.1	264	264	1	2e-95	0.84
GmHsp17.7B	57622	GmHsp21.6	49.7	49.7	0.4	8e-13	0.41
GmHsp17.7B	57623	GmHsp18.2A	72.8	72.8	0.59	4e-21	0.44
GmHsp17.7B	57624	GmHsp17.6A	279	279	1	1e-101	0.9
GmHsp17.7B	57625	GmHsp18.5A	274	274	1	2e-99	0.86
GmHsp17.7B	57626	GmHsp17.5A	280	280	1	4e-102	0.9
GmHsp17.7B	57627	GmHsp17.5B	283	283	1	5e-103	0.91
GmHsp17.7B	57628	GmHsp17.5C	281	281	1	2e-102	0.91
GmHsp17.7B	57629	GmHsp17.5D	278	278	1	4e-101	0.89
GmHsp17.7B	57630	GmHsp17.4A	277	277	1	6e-101	0.88
GmHsp17.7B	57631	GmHsp17.3B	276	276	1	2e-100	0.89
GmHsp17.7B	57632	GmHsp25.7	66.6	66.6	0.71	9e-19	0.37
GmHsp17.7B	57633	GmHsp25.3	52.8	67.4	0.69	1e-13	0.55
GmHsp17.7B	57634	GmHsp22.4	124	124	0.86	3e-40	0.5
GmHsp17.7B	57635	GmHsp16.4D	90.5	106	0.9	7e-28	0.5
GmHsp17.7B	57636	GmHsp27.3	44.3	56.2	0.79	1e-10	0.33
GmHsp17.7B	57637	GmHsp23.8	62.8	62.8	0.9	2e-17	0.32
GmHsp17.7B	57638	GmHsp15.7B	98.6	98.6	0.87	4e-31	0.39
GmHsp17.7B	57639	GmHsp17.5E	309	309	1	3e-113	1
GmHsp17.7B	57640	GmHsp17.6B	281	281	1	2e-102	0.9
GmHsp17.7B	57641	GmHsp17.5F	305	305	1	1e-111	0.98
GmHsp17.7B	57642	GmHsp18.5B	269	269	1	2e-97	0.84
GmHsp17.7B	57643	GmHsp17.4B	246	246	1	2e-88	0.82
GmHsp17.7B	57644	GmHsp15.2	76.6	88.2	0.61	6e-23	1
GmHsp17.7B	57645	GmHsp22.2	67.0	67.0	0.88	6e-19	0.29
GmHsp17.7B	57646	GmHsp28.7	36.6	48.9	0.61	6e-08	0.36
GmHsp17.7B	57647	GmHsp17.7B	214	214	1	8e-76	0.72
GmHsp17.7B	57648	GmHsp17.9B	208	208	0.99	2e-73	0.73
GmHsp17.7B	57649	GmHsp17.9C	102	102	0.71	4e-32	0.45
GmHsp17.7B	57650	GmHsp18.0A	104	104	0.71	4e-33	0.46
GmHsp17.7B	57651	GmHsp16.2B	104	104	0.83	2e-33	0.43
GmHsp17.7B	57652	GmHsp15.4	77.8	77.8	0.71	2e-23	0.37
GmHsp17.7B	57653	GmHsp16.4E	103	103	0.83	4e-33	0.47
GmHsp17.7B	57654	GmHsp18.0B	70.5	70.5	0.68	2e-20	0.39
GmHsp17.7B	57655	GmHsp22.5	114	114	0.86	4e-36	0.47
GmHsp17.7B	57656	GmHsp17.9D	97.8	97.8	0.71	1e-30	0.44
GmHsp17.7B	57657	GmHsp23.9	53.1	53.1	0.66	6e-14	0.28
GmHsp17.7B	57658	GmHsp19.5	131	131	0.91	3e-43	0.46
GmHsp17.7B	57659	GmHsp22.3B	108	108	0.88	5e-34	0.48
GmHsp17.7B	57660	GmHsp17.9E	89.4	89.4	0.73	2e-27	0.44
GmHsp17.7B	57661	GmHsp22.0	126	144	0.86	5e-41	0.52
	Accession	Description	Max score	Total score	Query coverage	E value	Max ident	Links
GmHsp17.9B	57611	GmHsp16.4C	162	162	0.98	1e-55	0.61
GmHsp17.9B	57612	GmHsp17.7A	152	152	0.97	2e-51	0.5
GmHsp17.9B	57613	GmHsp16.2A	93.6	93.6	0.87	5e-29	0.39
GmHsp17.9B	57614	GmHsp17.3A	226	226	0.98	1e-80	0.7
GmHsp17.9B	57615	GmHsp28.6	39.3	55.4	0.69	1e-08	0.35
GmHsp17.9B	57616	GmHsp17.9A	85.1	85.1	0.6	1e-25	0.47
GmHsp17.9B	57617	GmHsp15.9	194	194	0.98	3e-68	0.66
GmHsp17.9B	57618	GmHsp26.0	68.6	81.2	0.86	3e-19	0.67
GmHsp17.9B	57619	GmHsp17.8A	70.5	70.5	0.6	2e-20	0.45
GmHsp17.9B	57620	GmHsp26.1	70.9	83.6	0.86	4e-20	0.67
GmHsp17.9B	57621	GmHsp17.1	232	232	0.98	6e-83	0.75
GmHsp17.9B	57622	GmHsp21.6	48.9	48.9	0.41	2e-12	0.4
GmHsp17.9B	57623	GmHsp18.2A	68.9	68.9	0.71	8e-20	0.37
GmHsp17.9B	57624	GmHsp17.6A	228	228	0.98	2e-81	0.73
GmHsp17.9B	57625	GmHsp18.5A	231	231	0.98	3e-82	0.72
GmHsp17.9B	57626	GmHsp17.5A	237	237	0.98	9e-85	0.77
GmHsp17.9B	57627	GmHsp17.5B	237	237	0.98	8e-85	0.76
GmHsp17.9B	57628	GmHsp17.5C	230	230	0.98	5e-82	0.73
GmHsp17.9B	57629	GmHsp17.5D	236	236	0.98	2e-84	0.75
GmHsp17.9B	57630	GmHsp17.4A	236	236	0.98	2e-84	0.74
GmHsp17.9B	57631	GmHsp17.3B	237	237	0.98	9e-85	0.75
GmHsp17.9B	57632	GmHsp25.7	62.4	75.1	0.87	3e-17	0.39
GmHsp17.9B	57633	GmHsp25.3	55.5	55.5	0.61	1e-14	0.31
GmHsp17.9B	57634	GmHsp22.4	115	115	0.66	6e-37	0.58
GmHsp17.9B	57635	GmHsp16.4D	85.9	85.9	0.89	5e-26	0.39
GmHsp17.9B	57636	GmHsp27.3	47.4	47.4	0.55	1e-11	0.29
GmHsp17.9B	57637	GmHsp23.8	68.2	68.2	0.94	3e-19	0.35
GmHsp17.9B	57638	GmHsp15.7B	90.1	90.1	0.77	7e-28	0.39
GmHsp17.9B	57639	GmHsp17.5E	228	228	0.98	3e-81	0.73
GmHsp17.9B	57640	GmHsp17.6B	228	228	0.98	3e-81	0.73
GmHsp17.9B	57641	GmHsp17.5F	228	228	0.98	3e-81	0.73
GmHsp17.9B	57642	GmHsp18.5B	229	229	0.98	1e-81	0.71
GmHsp17.9B	57643	GmHsp17.4B	200	200	0.98	2e-70	0.65
GmHsp17.9B	57644	GmHsp15.2	72.4	72.4	0.59	3e-21	0.38
GmHsp17.9B	57645	GmHsp22.2	67.0	67.0	0.85	6e-19	0.31
GmHsp17.9B	57646	GmHsp28.7	41.2	83.5	0.78	2e-09	0.35
GmHsp17.9B	57647	GmHsp17.7B	209	209	0.98	8e-74	0.72
GmHsp17.9B	57648	GmHsp17.9B	323	323	1	7e-119	1
GmHsp17.9B	57649	GmHsp17.9C	84.7	84.7	0.62	1e-25	0.42
GmHsp17.9B	57650	GmHsp18.0A	87.0	87.0	0.62	2e-26	0.43
GmHsp17.9B	57651	GmHsp16.2B	94.0	94.0	0.66	3e-29	0.45
GmHsp17.9B	57652	GmHsp15.4	74.7	74.7	0.67	4e-22	0.37
GmHsp17.9B	57653	GmHsp16.4E	98.2	98.2	0.81	8e-31	0.48
GmHsp17.9B	57654	GmHsp18.0B	71.6	71.6	0.57	9e-21	0.41
GmHsp17.9B	57655	GmHsp22.5	107	107	0.63	2e-33	0.54
GmHsp17.9B	57656	GmHsp17.9D	82.4	82.4	0.62	1e-24	0.4
GmHsp17.9B	57657	GmHsp23.9	54.3	54.3	0.61	2e-14	0.31
GmHsp17.9B	57658	GmHsp19.5	114	114	0.89	1e-36	0.43
GmHsp17.9B	57659	GmHsp22.3B	104	104	0.79	2e-32	0.49
GmHsp17.9B	57660	GmHsp17.9E	71.6	71.6	0.6	8e-21	0.45
GmHsp17.9B	57661	GmHsp22.0	114	130	0.63	2e-36	0.59
	Accession	Description	Max score	Total score	Query coverage	E value	Max ident	Links
GmHsp17.9C	57611	GmHsp16.4C	85.9	85.9	0.71	4e-26	0.47
GmHsp17.9C	57612	GmHsp17.7A	95.9	109	0.69	8e-30	0.57
GmHsp17.9C	57613	GmHsp16.2A	71.2	71.2	0.77	9e-21	0.35
GmHsp17.9C	57614	GmHsp17.3A	109	109	0.73	6e-35	0.45
GmHsp17.9C	57615	GmHsp28.6	49.3	49.3	0.57	3e-12	0.36
GmHsp17.9C	57616	GmHsp17.9A	236	236	1	2e-84	0.81
GmHsp17.9C	57617	GmHsp15.9	88.6	88.6	0.84	3e-27	0.41
GmHsp17.9C	57618	GmHsp26.0	52.0	52.0	0.89	3e-13	0.28
GmHsp17.9C	57619	GmHsp17.8A	202	202	1	2e-71	0.75
GmHsp17.9C	57620	GmHsp26.1	55.5	55.5	0.89	1e-14	0.3
GmHsp17.9C	57621	GmHsp17.1	101	101	0.71	5e-32	0.47
GmHsp17.9C	57622	GmHsp21.6	31.2	44.3	0.4	4e-06	0.46
GmHsp17.9C	57623	GmHsp18.2A	112	112	0.68	7e-36	0.53
GmHsp17.9C	57624	GmHsp17.6A	97.8	97.8	0.69	2e-30	0.47
GmHsp17.9C	57625	GmHsp18.5A	105	105	0.86	2e-33	0.44
GmHsp17.9C	57626	GmHsp17.5A	100	100	0.79	1e-31	0.45
GmHsp17.9C	57627	GmHsp17.5B	102	102	0.79	3e-32	0.46
GmHsp17.9C	57628	GmHsp17.5C	100	100	0.79	1e-31	0.45
GmHsp17.9C	57629	GmHsp17.5D	97.4	97.4	0.66	2e-30	0.47
GmHsp17.9C	57630	GmHsp17.4A	97.1	97.1	0.79	3e-30	0.43
GmHsp17.9C	57631	GmHsp17.3B	90.5	90.5	0.66	9e-28	0.44
GmHsp17.9C	57632	GmHsp25.7	56.6	56.6	0.63	4e-15	0.34
GmHsp17.9C	57633	GmHsp25.3	59.7	85.9	0.87	4e-16	0.5
GmHsp17.9C	57634	GmHsp22.4	90.1	90.1	0.72	3e-27	0.43
GmHsp17.9C	57635	GmHsp16.4D	50.4	64.7	0.76	2e-13	0.36
GmHsp17.9C	57636	GmHsp27.3	40.0	58.1	0.71	4e-09	0.32
GmHsp17.9C	57637	GmHsp23.8	45.8	45.8	0.66	3e-11	0.34
[truncated: 648 more rows]

## Sheet: 80% Coverge e 70% ID
Query	Description	Query coverage	Max ident
GmHsp17.9B	GmHsp17.3A	0.98	0.7
GmHsp17.3A	GmHsp17.9B	0.99	0.7
GmHsp17.3A	GmHsp18.5A	1	0.7
GmHsp17.3A	GmHsp17.5F	1	0.7
GmHsp17.3A	GmHsp18.5B	1	0.7
GmHsp17.5F	GmHsp17.3A	1	0.7
GmHsp18.5A	GmHsp17.3A	1	0.7
GmHsp18.5B	GmHsp17.3A	1	0.7
GmHsp27.3	GmHsp25.3	0.82	0.71
GmHsp17.9B	GmHsp18.5B	0.98	0.71
GmHsp18.5B	GmHsp17.9B	0.99	0.71
GmHsp17.1	GmHsp17.3A	1	0.71
GmHsp17.1	GmHsp17.7B	1	0.71
GmHsp17.3A	GmHsp17.1	1	0.71
GmHsp17.3A	GmHsp17.5C	1	0.71
GmHsp17.3A	GmHsp17.4A	1	0.71
GmHsp17.4A	GmHsp17.3A	1	0.71
GmHsp17.5C	GmHsp17.3A	1	0.71
GmHsp17.6B	GmHsp17.7B	1	0.71
GmHsp17.9B	GmHsp18.5A	0.98	0.72
GmHsp17.9B	GmHsp17.7B	0.98	0.72
GmHsp18.5A	GmHsp17.9B	0.99	0.72
GmHsp15.9	GmHsp18.5A	1	0.72
GmHsp15.9	GmHsp17.6B	1	0.72
GmHsp15.9	GmHsp18.5B	1	0.72
GmHsp17.3A	GmHsp17.5D	1	0.72
GmHsp17.3A	GmHsp17.3B	1	0.72
GmHsp17.3B	GmHsp17.3A	1	0.72
GmHsp17.5D	GmHsp17.3A	1	0.72
GmHsp17.5E	GmHsp17.7B	1	0.72
GmHsp17.5F	GmHsp17.7B	1	0.72
GmHsp17.6B	GmHsp15.9	1	0.72
GmHsp17.7B	GmHsp17.7B	1	0.72
GmHsp18.5A	GmHsp15.9	1	0.72
GmHsp18.5A	GmHsp17.7B	1	0.72
GmHsp18.5B	GmHsp15.9	1	0.72
GmHsp18.5B	GmHsp17.7B	1	0.72
GmHsp17.9B	GmHsp17.6A	0.98	0.73
GmHsp17.9B	GmHsp17.5C	0.98	0.73
GmHsp17.9B	GmHsp17.5E	0.98	0.73
GmHsp17.9B	GmHsp17.6B	0.98	0.73
GmHsp17.9B	GmHsp17.5F	0.98	0.73
GmHsp17.5C	GmHsp17.9B	0.99	0.73
GmHsp17.5E	GmHsp17.9B	0.99	0.73
GmHsp17.5F	GmHsp17.9B	0.99	0.73
GmHsp17.6A	GmHsp17.9B	0.99	0.73
GmHsp17.6B	GmHsp17.9B	0.99	0.73
GmHsp17.7B	GmHsp17.9B	0.99	0.73
GmHsp17.3A	GmHsp17.5B	1	0.73
GmHsp17.3B	GmHsp17.7B	1	0.73
GmHsp17.4A	GmHsp17.7B	1	0.73
GmHsp17.5B	GmHsp17.3A	1	0.73
GmHsp17.5C	GmHsp17.7B	1	0.73
GmHsp17.5D	GmHsp17.7B	1	0.73
GmHsp17.6A	GmHsp17.7B	1	0.73
GmHsp17.9D	GmHsp17.8A	1	0.73
GmHsp17.9B	GmHsp17.4A	0.98	0.74
GmHsp17.4A	GmHsp17.9B	0.99	0.74
GmHsp18.0A	GmHsp17.8A	0.99	0.74
GmHsp15.9	GmHsp17.6A	1	0.74
GmHsp15.9	GmHsp17.5C	1	0.74
GmHsp15.9	GmHsp17.5E	1	0.74
GmHsp17.5C	GmHsp15.9	1	0.74
GmHsp17.5E	GmHsp15.9	1	0.74
GmHsp17.6A	GmHsp15.9	1	0.74
GmHsp17.7B	GmHsp15.9	1	0.74
GmHsp17.9B	GmHsp17.1	0.98	0.75
GmHsp17.9B	GmHsp17.5D	0.98	0.75
GmHsp17.9B	GmHsp17.3B	0.98	0.75
GmHsp17.1	GmHsp17.9B	0.99	0.75
GmHsp17.3B	GmHsp17.9B	0.99	0.75
GmHsp17.5D	GmHsp17.9B	0.99	0.75
GmHsp15.9	GmHsp17.4A	1	0.75
GmHsp15.9	GmHsp17.5F	1	0.75
GmHsp16.4D	GmHsp15.7B	1	0.75
GmHsp17.3A	GmHsp17.5A	1	0.75
GmHsp17.4A	GmHsp15.9	1	0.75
GmHsp17.5A	GmHsp17.3A	1	0.75
GmHsp17.5A	GmHsp17.7B	1	0.75
GmHsp17.5B	GmHsp17.7B	1	0.75
GmHsp17.5F	GmHsp15.9	1	0.75
GmHsp17.9C	GmHsp17.8A	1	0.75
GmHsp17.9B	GmHsp17.5B	0.98	0.76
GmHsp17.5B	GmHsp17.9B	0.99	0.76
GmHsp15.9	GmHsp17.5B	1	0.76
GmHsp15.9	GmHsp17.3B	1	0.76
GmHsp17.3B	GmHsp15.9	1	0.76
GmHsp17.5B	GmHsp15.9	1	0.76
GmHsp17.8A	GmHsp17.9D	1	0.76
GmHsp17.9C	GmHsp17.9E	1	0.76
GmHsp17.9D	GmHsp17.9E	1	0.76
GmHsp17.9B	GmHsp17.5A	0.98	0.77
GmHsp17.5A	GmHsp17.9B	0.99	0.77
GmHsp18.0A	GmHsp17.9E	0.99	0.77
GmHsp15.9	GmHsp17.5A	1	0.77
GmHsp15.9	GmHsp17.5D	1	0.77
GmHsp17.5A	GmHsp15.9	1	0.77
GmHsp17.5D	GmHsp15.9	1	0.77
GmHsp22.5	GmHsp22.0	0.9	0.78
GmHsp22.0	GmHsp22.5	0.92	0.78
GmHsp17.8A	GmHsp18.0A	0.99	0.78
GmHsp17.1	GmHsp17.4B	1	0.78
GmHsp17.3B	GmHsp17.4B	1	0.78
GmHsp17.4A	GmHsp17.4B	1	0.78
GmHsp17.4B	GmHsp17.1	1	0.78
GmHsp17.4B	GmHsp17.4A	1	0.78
GmHsp17.4B	GmHsp17.3B	1	0.78
GmHsp17.4B	GmHsp17.6B	1	0.78
GmHsp17.6B	GmHsp17.4B	1	0.78
GmHsp17.8A	GmHsp17.9C	1	0.78
GmHsp17.4B	GmHsp17.5C	1	0.79
GmHsp17.4B	GmHsp17.5D	1	0.79
GmHsp17.5C	GmHsp17.4B	1	0.79
GmHsp17.5D	GmHsp17.4B	1	0.79
GmHsp17.9A	GmHsp17.9D	1	0.79
GmHsp17.9D	GmHsp17.9A	1	0.79
GmHsp17.9E	GmHsp17.9D	1	0.79
GmHsp22.5	GmHsp22.4	0.9	0.8
GmHsp22.4	GmHsp22.5	0.91	0.8
GmHsp17.9E	GmHsp18.0A	0.99	0.8
GmHsp15.7B	GmHsp16.4D	1	0.8
GmHsp17.4B	GmHsp17.5A	1	0.8
GmHsp17.5A	GmHsp17.4B	1	0.8
GmHsp17.9E	GmHsp17.9C	1	0.8
GmHsp17.9A	GmHsp18.0A	0.99	0.81
GmHsp18.0A	GmHsp17.9A	0.99	0.81
GmHsp17.1	GmHsp18.5A	1	0.81
GmHsp17.1	GmHsp17.6B	1	0.81
GmHsp17.1	GmHsp18.5B	1	0.81
GmHsp17.4B	GmHsp17.6A	1	0.81
GmHsp17.4B	GmHsp17.5B	1	0.81
GmHsp17.5B	GmHsp17.4B	1	0.81
GmHsp17.6A	GmHsp17.4B	1	0.81
GmHsp17.6B	GmHsp17.1	1	0.81
GmHsp17.6B	GmHsp18.5B	1	0.81
GmHsp17.9A	GmHsp17.9C	1	0.81
GmHsp17.9C	GmHsp17.9A	1	0.81
GmHsp18.5A	GmHsp17.1	1	0.81
GmHsp18.5B	GmHsp17.1	1	0.81
GmHsp18.5B	GmHsp17.6B	1	0.81
GmHsp15.9	GmHsp17.1	1	0.82
GmHsp17.1	GmHsp15.9	1	0.82
GmHsp17.1	GmHsp17.6A	1	0.82
GmHsp17.4B	GmHsp17.5E	1	0.82
GmHsp17.5E	GmHsp17.4B	1	0.82
GmHsp17.6A	GmHsp17.1	1	0.82
GmHsp17.7B	GmHsp17.4B	1	0.82
GmHsp17.3B	GmHsp18.5B	1	0.83
GmHsp17.4A	GmHsp18.5B	1	0.83
GmHsp17.4B	GmHsp17.5F	1	0.83
GmHsp17.5A	GmHsp18.5B	1	0.83
GmHsp17.5C	GmHsp18.5B	1	0.83
GmHsp17.5F	GmHsp17.4B	1	0.83
GmHsp17.6A	GmHsp18.5B	1	0.83
GmHsp17.6B	GmHsp18.5A	1	0.83
GmHsp18.5A	GmHsp17.6B	1	0.83
GmHsp18.5B	GmHsp17.6A	1	0.83
GmHsp18.5B	GmHsp17.5A	1	0.83
GmHsp18.5B	GmHsp17.5C	1	0.83
GmHsp18.5B	GmHsp17.4A	1	0.83
GmHsp18.5B	GmHsp17.3B	1	0.83
GmHsp17.1	GmHsp17.5C	1	0.84
GmHsp17.1	GmHsp17.5E	1	0.84
GmHsp17.1	GmHsp17.5F	1	0.84
GmHsp17.3B	GmHsp18.5A	1	0.84
GmHsp17.3B	GmHsp17.6B	1	0.84
GmHsp17.5B	GmHsp18.5B	1	0.84
GmHsp17.5C	GmHsp17.1	1	0.84
GmHsp17.5D	GmHsp18.5B	1	0.84
GmHsp17.5E	GmHsp17.1	1	0.84
GmHsp17.5E	GmHsp18.5B	1	0.84
GmHsp17.5F	GmHsp17.1	1	0.84
GmHsp17.6B	GmHsp17.3B	1	0.84
GmHsp17.7B	GmHsp17.1	1	0.84
GmHsp17.7B	GmHsp18.5B	1	0.84
GmHsp18.5A	GmHsp17.3B	1	0.84
GmHsp18.5B	GmHsp17.5B	1	0.84
GmHsp18.5B	GmHsp17.5D	1	0.84
GmHsp18.5B	GmHsp17.5E	1	0.84
GmHsp17.1	GmHsp17.5B	1	0.85
GmHsp17.1	GmHsp17.4A	1	0.85
GmHsp17.1	GmHsp17.3B	1	0.85
GmHsp17.3B	GmHsp17.1	1	0.85
GmHsp17.4A	GmHsp17.1	1	0.85
GmHsp17.4A	GmHsp18.5A	1	0.85
GmHsp17.4A	GmHsp17.6B	1	0.85
GmHsp17.5B	GmHsp17.1	1	0.85
GmHsp17.5F	GmHsp18.5B	1	0.85
GmHsp17.6B	GmHsp17.4A	1	0.85
GmHsp18.5A	GmHsp17.4A	1	0.85
GmHsp18.5B	GmHsp17.5F	1	0.85
GmHsp17.1	GmHsp17.5A	1	0.86
GmHsp17.1	GmHsp17.5D	1	0.86
GmHsp17.4B	GmHsp18.5B	1	0.86
GmHsp17.5A	GmHsp17.1	1	0.86
GmHsp17.5A	GmHsp18.5A	1	0.86
GmHsp17.5C	GmHsp18.5A	1	0.86
GmHsp17.5D	GmHsp17.1	1	0.86
GmHsp17.5D	GmHsp18.5A	1	0.86
GmHsp17.5D	GmHsp17.6B	1	0.86
GmHsp17.5E	GmHsp18.5A	1	0.86
GmHsp17.6A	GmHsp18.5A	1	0.86
GmHsp17.6B	GmHsp17.5D	1	0.86
GmHsp17.7B	GmHsp18.5A	1	0.86
GmHsp18.5A	GmHsp17.6A	1	0.86
GmHsp18.5A	GmHsp17.5A	1	0.86
GmHsp18.5A	GmHsp17.5C	1	0.86
GmHsp18.5A	GmHsp17.5D	1	0.86
GmHsp18.5A	GmHsp17.5E	1	0.86
GmHsp18.5B	GmHsp17.4B	1	0.86
GmHsp17.3B	GmHsp17.6A	1	0.87
GmHsp17.4A	GmHsp17.6A	1	0.87
GmHsp17.4B	GmHsp18.5A	1	0.87
GmHsp17.5B	GmHsp18.5A	1	0.87
GmHsp17.5F	GmHsp18.5A	1	0.87
GmHsp17.6A	GmHsp17.4A	1	0.87
GmHsp17.6A	GmHsp17.3B	1	0.87
GmHsp18.5A	GmHsp17.5B	1	0.87
GmHsp18.5A	GmHsp17.5F	1	0.87
GmHsp18.5A	GmHsp17.4B	1	0.87
GmHsp17.4A	GmHsp17.5E	1	0.88
GmHsp17.5D	GmHsp17.6A	1	0.88
GmHsp17.5E	GmHsp17.4A	1	0.88
GmHsp17.6A	GmHsp17.5D	1	0.88
GmHsp17.6A	GmHsp17.6B	1	0.88
GmHsp17.6B	GmHsp17.6A	1	0.88
GmHsp17.7B	GmHsp17.4A	1	0.88
GmHsp25.3	GmHsp23.9	0.87	0.89
GmHsp23.9	GmHsp25.3	0.94	0.89
GmHsp17.3B	GmHsp17.5B	1	0.89
GmHsp17.3B	GmHsp17.5C	1	0.89
GmHsp17.3B	GmHsp17.5E	1	0.89
GmHsp17.3B	GmHsp17.5F	1	0.89
GmHsp17.4A	GmHsp17.5F	1	0.89
GmHsp17.5B	GmHsp17.3B	1	0.89
GmHsp17.5C	GmHsp17.3B	1	0.89
GmHsp17.5D	GmHsp17.5E	1	0.89
GmHsp17.5E	GmHsp17.5D	1	0.89
GmHsp17.5E	GmHsp17.3B	1	0.89
GmHsp17.5F	GmHsp17.4A	1	0.89
GmHsp17.5F	GmHsp17.3B	1	0.89
GmHsp17.7B	GmHsp17.5D	1	0.89
GmHsp17.7B	GmHsp17.3B	1	0.89
GmHsp17.3A	GmHsp17.7B	1	0.9
GmHsp17.3B	GmHsp17.5A	1	0.9
GmHsp17.4A	GmHsp17.5B	1	0.9
GmHsp17.4A	GmHsp17.5C	1	0.9
GmHsp17.5A	GmHsp17.3B	1	0.9
GmHsp17.5A	GmHsp17.5E	1	0.9
GmHsp17.5A	GmHsp17.6B	1	0.9
GmHsp17.5B	GmHsp17.5D	1	0.9
GmHsp17.5B	GmHsp17.4A	1	0.9
GmHsp17.5C	GmHsp17.5D	1	0.9
GmHsp17.5C	GmHsp17.4A	1	0.9
GmHsp17.5D	GmHsp17.5B	1	0.9
GmHsp17.5D	GmHsp17.5C	1	0.9
GmHsp17.5D	GmHsp17.5F	1	0.9
GmHsp17.5E	GmHsp17.6A	1	0.9
GmHsp17.5E	GmHsp17.5A	1	0.9
GmHsp17.5E	GmHsp17.6B	1	0.9
GmHsp17.5F	GmHsp17.5D	1	0.9
GmHsp17.6A	GmHsp17.5E	1	0.9
GmHsp17.6B	GmHsp17.5A	1	0.9
GmHsp17.6B	GmHsp17.5E	1	0.9
GmHsp17.7B	GmHsp17.6A	1	0.9
GmHsp17.7B	GmHsp17.5A	1	0.9
GmHsp17.7B	GmHsp17.6B	1	0.9
GmHsp17.4A	GmHsp17.5A	1	0.91
GmHsp17.5A	GmHsp17.6A	1	0.91
GmHsp17.5A	GmHsp17.5D	1	0.91
GmHsp17.5A	GmHsp17.4A	1	0.91
GmHsp17.5A	GmHsp17.5F	1	0.91
GmHsp17.5B	GmHsp17.5E	1	0.91
GmHsp17.5B	GmHsp17.6B	1	0.91
GmHsp17.5C	GmHsp17.5E	1	0.91
GmHsp17.5C	GmHsp17.6B	1	0.91
GmHsp17.5D	GmHsp17.5A	1	0.91
GmHsp17.5E	GmHsp17.5B	1	0.91
GmHsp17.5E	GmHsp17.5C	1	0.91
GmHsp17.5F	GmHsp17.6A	1	0.91
GmHsp17.5F	GmHsp17.5A	1	0.91
GmHsp17.6A	GmHsp17.5A	1	0.91
GmHsp17.6A	GmHsp17.5F	1	0.91
GmHsp17.6B	GmHsp17.5B	1	0.91
GmHsp17.6B	GmHsp17.5C	1	0.91
GmHsp17.7B	GmHsp17.5B	1	0.91
GmHsp17.7B	GmHsp17.5C	1	0.91
GmHsp17.9C	GmHsp17.9D	1	0.91
GmHsp17.9D	GmHsp17.9C	1	0.91
GmHsp18.0B	GmHsp18.2A	1	0.91
GmHsp18.2A	GmHsp18.0B	1	0.91
GmHsp26.0	GmHsp26.1	1	0.91
GmHsp26.1	GmHsp26.0	1	0.91
GmHsp28.6	GmHsp28.7	1	0.91
GmHsp28.7	GmHsp28.6	1	0.91
GmHsp17.5B	GmHsp17.6A	1	0.92
GmHsp17.5B	GmHsp17.5F	1	0.92
GmHsp17.5C	GmHsp17.5F	1	0.92
GmHsp17.5F	GmHsp17.5B	1	0.92
GmHsp17.5F	GmHsp17.5C	1	0.92
GmHsp17.5F	GmHsp17.6B	1	0.92
GmHsp17.6A	GmHsp17.5B	1	0.92
GmHsp17.6B	GmHsp17.5F	1	0.92
GmHsp22.4	GmHsp22.0	0.91	0.93
GmHsp22.0	GmHsp22.4	0.92	0.93
GmHsp17.9D	GmHsp18.0A	0.99	0.93
GmHsp18.0A	GmHsp17.9D	0.99	0.93
GmHsp15.2	GmHsp15.4	1	0.93
GmHsp15.4	GmHsp15.2	1	0.93
GmHsp16.2A	GmHsp16.2B	1	0.93
GmHsp16.2B	GmHsp16.2A	1	0.93
GmHsp17.3B	GmHsp17.4A	1	0.93
GmHsp17.4A	GmHsp17.3B	1	0.93
GmHsp17.5A	GmHsp17.5C	1	0.93
GmHsp17.5B	GmHsp17.5C	1	0.93
GmHsp17.5C	GmHsp17.5A	1	0.93
GmHsp17.5C	GmHsp17.5B	1	0.93
GmHsp17.5C	GmHsp17.6A	1	0.94
GmHsp17.6A	GmHsp17.5C	1	0.94
GmHsp17.8A	GmHsp17.9A	1	0.94
GmHsp17.9A	GmHsp17.8A	1	0.94
GmHsp18.5A	GmHsp18.5B	1	0.94
GmHsp18.5B	GmHsp18.5A	1	0.94
GmHsp17.4A	GmHsp17.5D	1	0.95
GmHsp17.5D	GmHsp17.4A	1	0.95
GmHsp17.9A	GmHsp17.9E	1	0.95
GmHsp17.9E	GmHsp17.9A	1	0.95
GmHsp17.9C	GmHsp18.0A	0.99	0.96
GmHsp18.0A	GmHsp17.9C	0.99	0.96
GmHsp17.3B	GmHsp17.5D	1	0.97
GmHsp17.5A	GmHsp17.5B	1	0.97
GmHsp17.5B	GmHsp17.5A	1	0.97
GmHsp17.5D	GmHsp17.3B	1	0.97
GmHsp17.8A	GmHsp17.9E	1	0.97
GmHsp17.9E	GmHsp17.8A	1	0.97
GmHsp17.5E	GmHsp17.5F	1	0.98
GmHsp17.5F	GmHsp17.5E	1	0.98
GmHsp17.7B	GmHsp17.5F	1	0.98
GmHsp17.4B	GmHsp16.2B	0.81	1
GmHsp15.2	GmHsp15.2	1	1
GmHsp15.4	GmHsp15.4	1	1
GmHsp15.7B	GmHsp15.7B	1	1
GmHsp15.9	GmHsp15.9	1	1
GmHsp16.2A	GmHsp16.2A	1	1
GmHsp16.2B	GmHsp16.2B	1	1
GmHsp16.4C	GmHsp16.4C	1	1
GmHsp16.4D	GmHsp16.4D	1	1
GmHsp16.4E	GmHsp16.4E	1	1
GmHsp17.1	GmHsp17.1	1	1
GmHsp17.3A	GmHsp17.3A	1	1
GmHsp17.3B	GmHsp17.3B	1	1
GmHsp17.4A	GmHsp17.4A	1	1
GmHsp17.4B	GmHsp17.4B	1	1
GmHsp17.5A	GmHsp17.5A	1	1
GmHsp17.5B	GmHsp17.5B	1	1
GmHsp17.5C	GmHsp17.5C	1	1
GmHsp17.5D	GmHsp17.5D	1	1
GmHsp17.5E	GmHsp17.5E	1	1
GmHsp17.5F	GmHsp17.5F	1	1
GmHsp17.6A	GmHsp17.6A	1	1
GmHsp17.6B	GmHsp17.6B	1	1
GmHsp17.7A	GmHsp17.7A	1	1
GmHsp17.7B	GmHsp17.5E	1	1
GmHsp17.8A	GmHsp17.8A	1	1
GmHsp17.9A	GmHsp17.9A	1	1
GmHsp17.9B	GmHsp17.9B	1	1
GmHsp17.9C	GmHsp17.9C	1	1
GmHsp17.9D	GmHsp17.9D	1	1
GmHsp17.9E	GmHsp17.9E	1	1
GmHsp18.0A	GmHsp18.0A	1	1
GmHsp18.0B	GmHsp18.0B	1	1
GmHsp18.2A	GmHsp18.2A	1	1
GmHsp18.5A	GmHsp18.5A	1	1
GmHsp18.5B	GmHsp18.5B	1	1
GmHsp19.5	GmHsp19.5	1	1
GmHsp21.6	GmHsp21.6	1	1
GmHsp22.0	GmHsp22.0	1	1
GmHsp22.2	GmHsp22.2	1	1
GmHsp22.3B	GmHsp22.3B	1	1
GmHsp22.4	GmHsp22.4	1	1
GmHsp22.5	GmHsp22.5	1	1
GmHsp23.8	GmHsp23.8	1	1
GmHsp23.9	GmHsp23.9	1	1
GmHsp25.3	GmHsp25.3	1	1
GmHsp25.7	GmHsp25.7	1	1
GmHsp26.0	GmHsp26.0	1	1
GmHsp26.1	GmHsp26.1	1	1
GmHsp27.3	GmHsp27.3	1	1
GmHsp28.6	GmHsp28.6	1	1
GmHsp28.7	GmHsp28.7	1	1

## Sheet: Reduntantes eliminated
Chr	Gene1	Start_Gene1	End_Gene1	Chr	Gene2	Start_Gene2	End_Gene2	Score	Query coverage	E value	Identity
2	GmHsp16.2A	46309221	46310788	14	GmHsp16.2B	48651742	48652904	272	1	2e-78	0.93
2	GmHsp17.3A	47097366	47098060	14	GmHsp17.7B	5086252	5086956	267	1	7e-77	0.9
2	GmHsp17.3A	47097366	47098060	8	GmHsp17.5D	5260106	5260914	238	1	5e-68	0.72
2	GmHsp17.3A	47097366	47098060	6	GmHsp17.1	12926962	12927793	231	1	6e-66	0.71
2	GmHsp17.3A	47097366	47098060	7	GmHsp18.5A	36977969	36978814	231	1	4e-66	0.7
2	GmHsp17.3A	47097366	47098060	13	GmHsp17.5F	27853841	27854840	228	1	4e-65	0.7
2	GmHsp28.6	49961013	49964816	14	GmHsp28.7	1874631	1878238		1		0.91
4	GmHsp17.9A	4366064	4366873	20	GmHsp17.9E	1455228	1456036	253	1	2e-72	0.95
4	GmHsp17.9A	4366064	4366873	6	GmHsp17.8A	4100838	4101520	246	1	2e-70	0.94
4	GmHsp17.9A	4366064	4366873	14	GmHsp17.9C	9944523	9945260	237	1	7e-68	0.81
4	GmHsp17.9A	4366064	4366873	17	GmHsp17.9D	38089483	38090271	234	1	4e-67	0.79
4	GmHsp15.9	44921535	44922271	6	GmHsp17.1	12926962	12927793	239	1	2e-68	0.82
4	GmHsp15.9	44921535	44922271	8	GmHsp17.5D	5260106	5260914	237	1	6e-68	0.77
4	GmHsp15.9	44921535	44922271	7	GmHsp17.6A	36962519	36963220	229	1	2e-65	0.74
4	GmHsp15.9	44921535	44922271	13	GmHsp17.5E	27839030	27840066	227	1	8e-65	0.74
4	GmHsp26.0	46743808	46745820	6	GmHsp26.1	11060463	11062336	442	1	2e-129	0.91
6	GmHsp17.8A	4100838	4101520	20	GmHsp17.9E	1455228	1456036	252	1	2e-72	0.97
6	GmHsp17.8A	4100838	4101520	14	GmHsp17.9C	9944523	9945260	226	1	1e-64	0.78
6	GmHsp17.8A	4100838	4101520	17	GmHsp17.9D	38089483	38090271	226	1	1e-64	0.76
6	GmHsp17.1	12926962	12927793	8	GmHsp17.5D	5260106	5260914	267	1	5e-77	0.86
6	GmHsp17.1	12926962	12927793	13	GmHsp17.5E	27839030	27840066	264	1	7e-76	0.84
6	GmHsp17.1	12926962	12927793	7	GmHsp17.6A	36962519	36963220	259	1	2e-74	0.82
6	GmHsp17.1	12926962	12927793	14	GmHsp17.7B	5086252	5086956	213	1	2e-60	0.71
7	GmHsp18.2A	3586439	3587416	16	GmHsp18.0B	1023807	1024860	296	1	9e-86	0.91
7	GmHsp17.6A	36962519	36963220	7	GmHsp17.5C	37000908	37001669	293	1	1e-84	0.94
7	GmHsp17.6A	36962519	36963220	7	GmHsp17.5A	36987613	36988240	285	1	4e-82	0.91
7	GmHsp17.6A	36962519	36963220	13	GmHsp17.5E	27839030	27840066	279	1	2e-80	0.9
7	GmHsp17.6A	36962519	36963220	8	GmHsp17.5D	5260106	5260914	279	1	2e-80	0.88
7	GmHsp17.6A	36962519	36963220	7	GmHsp18.5A	36977969	36978814	275	1	2e-79	0.86
7	GmHsp17.6A	36962519	36963220	7	GmHsp17.5B	36995756	36996604		1		0.92
7	GmHsp17.6A	36962519	36963220	14	GmHsp17.7B	5086252	5086956	214	1	6e-61	0.73
8	GmHsp17.5D	5260106	5260914	8	GmHsp17.3B	5268144	5269164	299	1	1e-86	0.97
8	GmHsp17.5D	5260106	5260914	8	GmHsp17.4A	5263766	5264591	296	1	1e-85	0.95
8	GmHsp17.5D	5260106	5260914	13	GmHsp17.5E	27839030	27840066	278	1	4e-80	0.89
8	GmHsp17.5D	5260106	5260914	14	GmHsp17.7B	5086252	5086956	218	1	3e-62	0.73
8	GmHsp25.3	42987975	42988809	18	GmHsp23.9	9611401	9612296		0.87		0.89
8	GmHsp25.3	42987975	42988809	11	GmHsp27.3	38558601	38559879	189	0.82	4e-53	0.71
10	GmHsp22.4	40472306	40473244	20	GmHsp22.0	43885724	43886516	323	0.91	2e-93	0.93
10	GmHsp22.4	40472306	40473244	16	GmHsp22.5	36161134	36161989	268	0.91	3e-77	0.8
11	GmHsp16.4D	10224962	10225801	12	GmHsp15.7B	4235504	4236356	209	1	1e-59	0.75
13	GmHsp17.5E	27839030	27840066	13	GmHsp17.5F	27853841	27854840	305	1	3e-88	0.98
13	GmHsp17.5E	27839030	27840066	13	GmHsp17.6B	27847751	27848553	281	1	3e-81	0.9
13	GmHsp17.5E	27839030	27840066	13	GmHsp18.5B	27862859	27863745	269	1	2e-77	0.84
13	GmHsp17.5E	27839030	27840066	13	GmHsp17.4B	27869587	27870386	246	1	2e-70	0.82
13	GmHsp17.5E	27839030	27840066	14	GmHsp17.7B	5086252	5086956	214	1	7e-61	0.72
13	GmHsp15.2	30780322	30781372	14	GmHsp15.4	8325524	8326426		1		0.93
14	GmHsp17.7B	5086252	5086956	14	GmHsp17.9B	5087964	5088623	209	0.99	3e-59	0.72
14	GmHsp17.9C	9944523	9945260	14	GmHsp18.0A	9947884	9948637	288	0.99	4e-83	0.96
14	GmHsp17.9C	9944523	9945260	17	GmHsp17.9D	38089483	38090271	280	1	1e-80	0.91
14	GmHsp17.9C	9944523	9945260	20	GmHsp17.9E	1455228	1456036	211	1	6e-60	0.76
16	GmHsp22.5	36161134	36161989	20	GmHsp22.0	43885724	43886516	264	0.9	9e-76	0.78
17	GmHsp17.9D	38089483	38090271	20	GmHsp17.9E	1455228	1456036	207	1	7e-59	0.76

## Sheet: DUPLICATION RESULT
Additional file 3_ Table S6. Soybean Hsp20 Gene Family Duplication Analysis
Chr	Gene1	Start_Gene1	End_Gene1	Chr	Gene2	Start_Gene2	End_Gene2	Score	Query coverage	E value	Identity	ID mean - tandem duplication
6	GmHsp17.8A	4100838	4101520	20	GmHsp17.9E	1455228	1456036	252	1	2e-72	0.97
8	GmHsp17.5D	5260106	5260914	8	GmHsp17.3B	5268144	5269164	299	1	1e-86	0.97	0.96
14	GmHsp17.9C	9944523	9945260	14	GmHsp18.0A	9947884	9948637	288	0.99	4e-83	0.96
4	GmHsp17.9A	4366064	4366873	20	GmHsp17.9E	1455228	1456036	253	1	2e-72	0.95
2	GmHsp16.2A	46309221	46310788	14	GmHsp16.2B	48651742	48652904	272	1	2e-78	0.93
10	GmHsp22.4	40472306	40473244	20	GmHsp22.0	43885724	43886516	323	0.91	2e-93	0.93
13	GmHsp15.2	30780322	30781372	15	GmHsp15.4	8325524	8326426	255	1	7e-93	0.93
2	GmHsp28.6	49961013	49964816	14	GmHsp28.7	1874631	1878238	492	1	0.0	0.91
4	GmHsp26.0	46743808	46745820	6	GmHsp26.1	11060463	11062336	442	1	2e-129	0.91
7	GmHsp17.6A	36962519	36963220	7	GmHsp17.5A	36987613	36988240	285	1	4e-82	0.91	0.91
7	GmHsp18.2A	3586439	3587416	16	GmHsp18.0B	1023807	1024860	296	1	9e-86	0.91
14	GmHsp17.9C	9944523	9945260	17	GmHsp17.9D	38089483	38090271	280	1	1e-80	0.91
2	GmHsp17.3A	47097366	47098060	14	GmHsp17.7B	5086252	5086956	267	1	7e-77	0.9
7	GmHsp17.6A	36962519	36963220	13	GmHsp17.5E	27839030	27840066	279	1	2e-80	0.9
8	GmHsp17.5D	5260106	5260914	13	GmHsp17.5E	27839030	27840066	278	1	4e-80	0.89
8	GmHsp25.3	42987975	42988809	18	GmHsp23.9	9611401	9612296	369	0.87	1e-134	0.89
4	GmHsp15.9	44921535	44922271	6	GmHsp17.1	12926962	12927793	239	1	2e-68	0.82
13	GmHsp17.5E	27839030	27840066	13	GmHsp17.4B	27869587	27870386	246	1	2e-70	0.82	0.89
4	GmHsp17.9A	4366064	4366873	14	GmHsp17.9C	9944523	9945260	237	1	7e-68	0.81
10	GmHsp22.4	40472306	40473244	16	GmHsp22.5	36161134	36161989	268	0.91	3e-77	0.8
11	GmHsp16.4D	10224962	10225801	12	GmHsp15.7B	4235504	4236356	209	1	1e-59	0.75
14	GmHsp17.7B	5086252	5086956	14	GmHsp17.9B	5087964	5088623	209	0.99	3e-59	0.72
8	GmHsp25.3	42987975	42988809	11	GmHsp27.3	38558601	38559879	189	0.82	4e-53	0.71
