# Supplementary material for: Genome-wide analysis of the Hsp20 gene family in soybean: comprehensive sequence, genomic organization and expression profile analysis under abiotic and biotic stresses
Source: BMC Genomics. 2013 Aug 28;14:577. doi: 10.1186/1471-2164-14-577 (PMC3852298; doi:10.1186/1471-2164-14-577)
Supplement: Additional file 4: Table S7 — Resistance QTL in the 2 Mb flanking region of GmHsp20. [file 1471-2164-14-577-S4.xlsx]

## Sheet: Sheet1
Additional file 4_Table S7.Resistant QTL in the 2-Mb flanking region of GmHsp20
GmHsp20	2-Mb flanking region			Harboring QTL
	Chromosome	left	right
GmHsp16.4C	Chr01(D1a)	35047848	35048596
GmHsp17.7A	Chr02(D1b)	6593674	6595430
GmHsp16.2A	Chr02(D1b)	46309221	46310788	Sclero 2-6
GmHsp17.3A	Chr02(D1b)	47097366	47098060	Sclero 2-6; Sclero 2-7; Sclero 3-5; Sclero 5-4; Sclero 6-3
GmHsp28.6	Chr02(D1b)	49961013	49964816	Sclero 2-7; Sclero 3-5; Sclero 5-4; Sclero 6-3
GmHsp17.9A	Chr04(C1)	4366064	4366873	SCN 18-3
GmHsp15.9	Chr04(C1)	44921535	44922271
GmHsp26.0	Chr04(C1)	46743808	46745820
GmHsp17.8A	Chr06(C2)	4100838	4101520
GmHsp26.1	Chr06(C2)	11060463	11062336
GmHsp17.1	Chr06(C2)	12926962	12927793
GmHsp21.6	Chr07(M)	2422428	2423510
GmHsp18.2A	Chr07(M)	3586439	3587416
GmHsp17.6A	Chr07(M)	36962519	36963220
GmHsp18.5A	Chr07(M)	36977969	36978814
GmHsp17.5A	Chr07(M)	36987613	36988240
GmHsp17.5B	Chr07(M)	36995756	36996604
GmHsp17.5C	Chr07(M)	37000908	37001669
GmHsp17.5D	Chr08(A2)	5260106	5260914	Maybe associeted with QTLs: cqSCN-002 (Loci gene associated with the QTL: Rhg4 ); SCN 27-2; SCN 9-2; SCN 3-1; SCN 19-1; SCN 13-2; SCN 8-5
GmHsp17.4A	Chr08(A2)	5263766	5264591	Maybe associeted with QTLs: cqSCN-002 (Loci gene associated with the QTL: Rhg4 ); SCN 27-2; SCN 9-2; SCN 3-1; SCN 19-1; SCN 13-2; SCN 8-5
GmHsp17.3B	Chr08(A2)	5268144	5269164	Maybe associeted with QTLs: cqSCN-002 (Loci gene associated with the QTL: Rhg4 ); SCN 27-2; SCN 9-2; SCN 3-1; SCN 19-1; SCN 13-2; SCN 8-5
GmHsp25.7	Chr08(A2)	17182793	17184632	Sclero 2-3; Phytoph 6-4
GmHsp25.3	Chr08(A2)	42987975	42988809
GmHsp22.4	Chr10(O)	40472306	40473244	Sclero 2-22; Sclero 3-17; Sclero 5-14; Sclero 6-11; Sclero 5-15; Sclero 6-12; Sclero 4-10; Sclero_2-23; Sclero_3-18
GmHsp16.4D	Chr11(B1)	10224962	10225801	Sclero 3-3
GmHsp27.3	Chr11(B1)	38558601	38559879	SCN 18- 2; SCN 20-1; SCN 17-1; SCN 29-3; SCN 29-10; SCN 33-4; SCN 32-3; SCN 33-6; SCN 33-4; SCN 32-3; SCN 33-6
GmHsp23.8	Chr12(H)	941609	942895
GmHsp15.7B	Chr12(H)	4235504	4236356
GmHsp17.5E	Chr13(F)	27839030	27840066	Sclero 2-12; Sclero 3-9; Sclero 4-4; Sclero 5-6; Sclero 6-5; Loci associated with the QTLs: HSP_2
GmHsp17.6B	Chr13(F)	27847751	27848553	Sclero 2-12; Sclero 3-9; Sclero 4-4; Sclero 5-6; Sclero 6-5; Loci associated with the QTLs: HSP_2
GmHsp17.5F	Chr13(F)	27853841	27854840	Sclero 2-12; Sclero 3-9; Sclero 4-4; Sclero 5-6; Sclero 6-5; Loci associated with the QTLs: HSP_2
GmHsp18.5B	Chr13(F)	27862859	27863745	Sclero 2-12; Sclero 3-9; Sclero 4-4; Sclero 5-6; Sclero 6-5; Loci associated with the QTLs: HSP_2
GmHsp17.4B	Chr13(F)	27869587	27870386	Sclero 2-12; Sclero 3-9; Sclero 4-4; Sclero 5-6; Sclero 6-5; Loci associated with the QTLs: HSP_2
GmHsp15.2	Chr13(F)	30780322	30781372	Sclero 5-7; Sclero 6-6
GmHsp22.2	Chr13(F)	37517109	37518581
GmHsp28.7	Chr14(B2)	1874631	1878238
GmHsp17.7B	Chr14(B2)	5086252	5086956
GmHsp17.9B	Chr14(B2)	5087964	5088623
GmHsp17.9C	Chr14(B2)	9944523	9945260	SCN 17-2; SCN 19-2
GmHsp18.0A	Chr14(B2)	9947884	9948637	SCN 17-2; SCN 19-2
GmHsp16.2B	Chr14(B2)	48651742	48652904
GmHsp15.4	Chr15(E)	8325524	8326426
GmHsp16.4E	Chr15(E)	49087958	49088389	SCN 25-1
GmHsp18.0B	Chr16(J)	1023807	1024860
GmHsp22.5	Chr16(J)	36161134	36161989
GmHsp17.9D	Chr17(D2)	38089483	38090271	Sclero 4-2
GmHsp23.9	Chr18(G)	9611401	9612296
GmHsp19.5	Chr18(G)	50579673	50580586
GmHsp22.3B	Chr19(L)	1063015	1063949
GmHsp17.9E	Chr20(I)	1455228	1456036	Sclero 2-15
GmHsp22.0	Chr20(I)	43885724	43886516
