# Supplementary material for: Genome-wide analysis of the Hsp20 gene family in soybean: comprehensive sequence, genomic organization and expression profile analysis under abiotic and biotic stresses
Source: BMC Genomics. 2013 Aug 28;14:577. doi: 10.1186/1471-2164-14-577 (PMC3852298; doi:10.1186/1471-2164-14-577)
Supplement: Additional file 5: Table S8 — Information on the qRT-PCR primers used for expression analysis. [file 1471-2164-14-577-S5.xlsx]

## Sheet: Plan1
Additional file 5_Table S8. Information of qRT-PCR primers used for expression analysis (those that had only one amplicon)
Genes	PRIMER_F 5' ͢ 3'	PRIMER_R 5' ͢ 3'	TM ºC	Amplicon
GmHsp16.4C	GAATCCGAAGCACAAACACA	GGGTCCATGATGTTTCTGTTG	60	124 bp
GmHsp16.2A	ATGGCTGGCACTATCTTTGG	CTGTTGAGCCGGACCATTC	60	85 bp
GmHsp17.3A	AACGTCTTCGACCCAGTTTC	TGGCTATGGCACTACTTTCG	59	95 bp
GmHsp17.9A	CTCAGCACAGAACGAAGCTG	GATTCGGTGCAGAGTGTTGA	60	138 bp
GmHsp15.9	CAACATTTGCTGCTATCCATTC	AACATTGCTCCTTCGACCAC	60	114pb
GmHsp26.0	CCCAATGGCTCAAGCACTAT	AGCTCTCACCCTTCCTAGCC	60	148 bp
GmHsp17.8A	TACCGGCACACGATAACAAG	GAATGGAGAGTCCAAATCCATC	60	71pb
GmHsp26.1	ATGGCCCAAGCACTATCAAC	TTGGAAACTCCTTCCTCGAC	60	124 bp
GmHsp17.1	GCAGAGTTCAAAACACCAACC	AGCGAGAAAGGGTCGAAAAC	60	104 bp
GmHsp21.6	GCTTCCTCTTCCTTGATTGG	ACAGCAACTTCAGTGCACTACC	59	88pb
GmHsp18.2A	GTGGGTTGCATTGTTGTGAG	CATGAGCACGAGAAGAAGGA	60	138 bp
GmHsp17.6A	GCCGTAGGAGCAATGTGTTT	CCAATCCACACGAGTGCTTA	60	122 bp
GmHsp18.5A	GTTCGATCCTTTCTCACTGGAC	TTCAGGGAAGGAAGCTGAAG	60	85 bp
GmHsp17.5A	GGAAGAGGTTAAGAAGCCTGATG	TTGGAACACAAGACCGAGAG	60	127pb
GmHsp17.5C	AGTTTCTTCAGTGGCCCAAG	ACCCGAGTGCTCACAAATG	60	128 bp
GmHsp17.5D	CACCCAATTTGCAGAGTTCC	TTAAAGGGCTCCCACACATC	60	137 bp
GmHsp17.4A	GAGGATCATTTGTATGAGTCGTG	CCAAACACACAATCTTTCAACC	59	150pb
GmHsp17.3B	CAGAAAGAAGTGAAGGCATCG	CCACCGAAGAAACTTGGAAT	60	125 bp
GmHsp25.7	TTCCTTTCAACCATCAGCAA	GGAAGCACACACCCTTTGTT	60	133 bp
GmHsp25.3	TGCCCGCACTTCATCTAGTA	TGCACTTGCTGCTTTGACTT	60	147 bp
GmHsp22.4	AGAAATGAGGCTGCCACAAC	TGGGAGCAGAGAACCATTTG	61	85 bp
GmHsp16.4D	TCTCACCTTCGAGAACATCG	TCACCCTGGTTGATTGGAAC	60	126pb
GmHsp27.3	CCACATCGAGGTATGTTCGTC	GGTGCTTGTTGTGTTTAGGC	59	117 bp
GmHsp23.8	GTCCTCTCTCATTGCGAAGC	TGGCGTTGGTGTTGAAAG	60	104pb
GmHsp15.7B	TGTCTCTTCCAAGTTGTTCACTC	AACACAGTTCCATCGCACAC	59	118pb
GmHsp17.5E	CATGGTGTGGAGAATTCCAG	GGATACGCGAGGTATTTAAAGG	59	133pb
GmHsp17.6B	TTCACTGAAAATCGTGAGAGC	CCTTTGTCTTGTGTTCCAATG	58	71 pb
GmHsp17.5F	CGTCGTCATCAAACGAAGAA	CCGAAGAAACCTGGAATCAG	60	115 bp
GmHsp18.5B	CCCAAACACTCTTTCTTCAGC	GCCTTGAATACGTGTGCTTC	59	111 bp
GmHsp17.4B	GCAATGTGTTCGATCCCTTC	GAATATCGGCCTTGAACACG	60	150 bp
GmAcd33.0	GAAGTGCCACGCTCATTGTA	CGATCTGTCGTTCACCATTG	60	105 bp
GmHsp17.7B	AACGTCTTCGACCCATTCTC	TTGGCTATGGCACTGCTTTC	60	107 bp
GmHsp17.9B	ACCCATTCCATGGCTTCC	TCTCCTTCCAGTCGATACGC	60.5	93pb
GmHsp17.9C	ATTTCAGGGTGATGGGTTTG	CGTGTCGGAGCACTGTATGT	60	109 bp
GmHsp18.0A	CTTTCGGCAACCTTCAATTT	TCGGAGCACTGTACGTCTTG	60	140 bp
GmHsp16.2B	ATGGCTGACGCTATCTTTGG	GCTATTGAGCCAGACCATTCTC	60	86pb
GmHsp16.4E	ACCATTTCCGAGCCTTACTC	TCACATCCTCTTTGGCGAAC	60	135 bp
GmHsp18.0B	GAAGTTGCCATTGCTTGAGAG	GCACTTTACATTCCCACCTATTC	59	102pb
GmAcd23.1	ACCCTTGAACTTCACCTTCC	CGTTTCCATCTATTTCCTTCG	58.5	116pb
GmHsp22.5	GGCATATCCGCACATACACA	TTGCTTTGGATGGGAAACC	60	101 bp
GmHsp17.9D	TCGCAAAGACATGGATTTCA	CCATGTTGGAGCATTGTGTG	60	124 bp
GmHsp19.5	AACTCAACCCGACACACACC	AGAGGGTGGTGATGGTCCT	60	140 bp
GmHsp22.3B	CAGAATGGCTCGCACAATTA	CATGTCCCAGAGGGTGCTAC	60	115 bp
GmHsp17.9E	GCACACGATAACGAGAGAAGAG	GCAGAGTGTTGAAGAATGGAGAG	59.5	82pb
GmHsp22.0	CCATCATTGTCTGCCACATC	AGAGACCCGTTTGCTTTGG	60	102 bp
